# Supplementary material for: Altered Expression of Hypoxia-Inducible Factor-1α (HIF-1α) and Its Regulatory Genes in Gastric Cancer Tissues
Source: PLoS One. 2014 Jun 13;9(6):e99835. doi: 10.1371/journal.pone.0099835 (PMC4057318; doi:10.1371/journal.pone.0099835)
Supplement: Table S2 — Summary of 2546 differentially expressed genes in gastric cancer tissues compared to the distant normal tissues. Gene expression levels in gastric cancer tissues vs. the distant normal tissues were at least 2-fold different with a p-value <0.05. (XLSX) [file pone.0099835.s003.xlsx]

## Sheet: Sheet1
here shows all the 2546 differential genes in gastric cancer tissues versus adjacent normal tissues, only official gene symbols are used
C1-5 represent cancer tissues, N1-5 represent adjacent normal tissues
Log2FC = Log2 (Fold Change, cancer tissues versus adjacent normal tissues)
AccID	Gene Symbol	Description	Log2FC	Style	P-Value	FDR	C_1	C_2	C_3	C_4	C_5	N_1	N_2	N_3	N_4	N_5
3490892	OLFM4	olfactomedin 4	5.43255	up	6.8888e-09	0.000151629	10.7221	9.57742	10.7691	10.3381	9.2448	5.60816	4.17247	5.56692	4.34044	3.80084
3943234	SLC5A1	solute carrier family 5 (sodium/glucose cotransporter), member 1	3.52804	up	8.31969e-08	0.000915624	7.62276	8.57722	6.97249	8.49491	8.01736	4.90579	4.02049	3.99113	4.75462	4.37252
3144859	CDH17	cadherin 17, LI cadherin (liver-intestine)	4.77833	up	2.83378e-07	0.00207914	8.19023	7.38188	9.64665	8.58151	9.76068	5.10306	4.46162	2.7862	3.91898	3.39946
3743551	CLDN7	claudin 7	3.60983	up	5.8306e-07	0.00308808	9.0347	7.35267	9.34443	9.23733	9.16429	6.13903	4.94866	5.29742	5.19528	4.5039
3312422	CLRN3	clarin 3	2.56089	up	7.01487e-07	0.00308808	6.08271	5.41665	6.2211	6.73601	5.73998	4.02343	3.11375	3.21769	3.59472	3.4424
2777070	HSD17B11	hydroxysteroid (17-beta) dehydrogenase 11	3.08041	up	1.04931e-06	0.00378489	8.04367	8.57316	8.50334	8.81936	9.02176	4.37741	6.14492	4.95811	6.14691	5.93188
2477933	GALM	galactose mutarotase (aldose 1-epimerase)	2.26217	up	1.20368e-06	0.00378489	6.94015	6.92632	7.31827	7.21845	7.23173	5.1243	5.26248	4.04197	4.79323	5.10208
3834379	CEACAM6	carcinoembryonic antigen-related cell adhesion molecule 6 (non-specific cross reacting antigen)	4.7504	up	2.20963e-06	0.00380129	10.7273	7.34802	10.2026	9.21819	8.03976	4.99172	5.26057	3.51461	4.56766	3.44924
4014191	POF1B	premature ovarian failure, 1B	2.98601	up	1.6958e-06	0.00380129	7.91444	6.9913	8.39152	7.6201	8.52264	3.97675	5.09337	4.5617	5.21161	5.66654
3135567	LYPLA1	lysophospholipase I	2.93833	up	2.19411e-06	0.00380129	4.91615	5.39355	5.67846	5.0889	5.52466	0.89693	2.56203	2.9359	2.93992	2.5753
3257246	IFIT1	interferon-induced protein with tetratricopeptide repeats 1	2.81343	up	1.71994e-06	0.00380129	7.84893	8.7178	7.43569	7.53889	7.09585	5.19938	5.34544	4.00419	5.21514	4.80585
2948205	TRIM31	tripartite motif containing 31	2.52459	up	2.24509e-06	0.00380129	8.42598	7.28768	8.62713	7.78778	8.80915	5.20624	5.61578	5.87529	6.09836	5.51908
3142485	SLC10A5	solute carrier family 10 (sodium/bile acid cotransporter family), member 5	2.17478	up	1.79437e-06	0.00380129	6.7902	7.28241	7.52004	7.5145	7.63183	4.69151	5.61342	4.90131	5.52016	5.13867
4004819	DYNLT3	dynein, light chain, Tctex-type 3	3.29994	up	2.71057e-06	0.00426159	7.44001	7.93935	6.9178	8.10272	7.94402	3.42688	5.85157	3.65121	4.7483	4.16623
3139950	LACTB2	lactamase, beta 2	2.64783	up	3.05054e-06	0.00447636	5.76426	5.01877	6.82944	6.59731	5.73007	3.47841	3.83419	3.2351	2.86676	3.28625
3214845	ASPN	asporin	3.60563	up	4.7985e-06	0.00457368	6.96957	8.4262	7.94825	9.45812	7.14556	3.50103	5.36594	4.11182	5.1017	3.83903
3257204	IFIT3	interferon-induced protein with tetratricopeptide repeats 3	3.13878	up	3.52637e-06	0.00457368	7.81626	8.2431	8.3188	8.08159	7.6096	4.51356	6.10089	3.38421	5.2877	5.08907
3405587	GPRC5A	G protein-coupled receptor, family C, group 5, member A	3.02029	up	4.73444e-06	0.00457368	9.24473	7.80448	8.51142	8.06998	9.11103	5.28921	5.52007	4.41685	6.70285	5.71124
4000605	ACE2	angiotensin I converting enzyme (peptidyl-dipeptidase A) 2	2.83228	up	3.91683e-06	0.00457368	6.01145	6.13217	6.41727	5.3169	7.30793	4.31553	3.39559	2.88904	3.50851	2.91566
2948887	HLA-C	major histocompatibility complex, class I, C	2.59046	up	4.32868e-06	0.00457368	10.3248	9.06196	10.0924	10.0868	9.54629	6.28411	7.90605	6.93966	7.7006	7.32953
3630668	CALML4	calmodulin-like 4	2.51149	up	4.62189e-06	0.00457368	8.0711	8.15542	9.28326	8.28312	7.52878	5.98188	5.62241	5.13855	6.403	5.6184
3791782	SERPINB5	serpin peptidase inhibitor, clade B (ovalbumin), member 5	2.39695	up	4.98697e-06	0.00457368	5.815	4.54712	5.61666	5.267	5.93869	3.75082	3.02908	2.65603	3.24705	2.51676
3042610	SKAP2	src kinase associated phosphoprotein 2	2.03442	up	4.6328e-06	0.00457368	7.05123	7.15822	6.85324	7.12826	7.26834	4.97496	4.98429	4.29635	5.69272	5.33888
3682135	FOPNL	FGFR1OP N-terminal like	1.90134	up	4.45828e-06	0.00457368	5.71182	5.83571	5.81243	6.31376	5.81509	3.68716	4.65892	3.92276	3.74792	3.96532
3665116	CBFB	core-binding factor, beta subunit	2.27597	up	5.87303e-06	0.00497198	8.12519	8.51902	8.38951	8.19593	7.29334	5.1692	6.47981	5.49705	6.08286	5.91421
2527814	VIL1	villin 1	2.69231	up	6.34383e-06	0.00517163	8.39771	6.64905	7.79107	8.30621	7.96602	6.10288	5.05431	4.67499	5.18252	4.63382
3596147	GCNT3	glucosaminyl (N-acetyl) transferase 3, mucin type	3.24604	up	6.95651e-06	0.00546856	9.07879	10.6334	10.0576	8.26993	9.20105	6.01834	6.91193	5.56874	7.0777	5.43379
3007960	CLDN4	claudin 4	3.71107	up	1.00963e-05	0.00614076	9.41337	6.72192	9.20178	8.95269	7.49879	5.70241	5.23173	3.53048	4.5526	4.21597
2692883	MUC13	mucin 13, cell surface associated	3.62824	up	1.59022e-05	0.00614076	10.3018	8.08395	9.4293	9.06132	10.0822	4.50762	5.99168	4.53696	7.12249	6.65861
2955827	PLA2G7	phospholipase A2, group VII (platelet-activating factor acetylhydrolase, plasma)	3.28042	up	1.45854e-05	0.00614076	6.6697	5.50849	7.73755	7.89793	8.47088	3.81515	3.91821	3.18114	4.7942	4.17376
3388807	MMP1	matrix metallopeptidase 1 (interstitial collagenase)	2.88804	up	1.41272e-05	0.00614076	6.66115	6.94924	7.93878	9.23471	7.34726	5.1319	4.82356	4.05194	4.54501	5.13851
3012019	CLDN12	claudin 12	2.88566	up	1.02749e-05	0.00614076	8.6615	8.75616	8.53444	8.63534	8.89784	4.61051	6.29584	4.71468	6.7047	6.73126
3264997	C10orf81	chromosome 10 open reading frame 81	2.84192	up	1.34518e-05	0.00614076	6.28458	8.2276	6.96509	5.82775	6.22156	3.98921	4.35896	4.31186	3.576	3.08093
3763270	MMD	monocyte to macrophage differentiation-associated	2.83851	up	8.84291e-06	0.00614076	7.02651	6.29218	6.99308	8.43958	7.11999	4.30673	3.9063	3.77782	5.47372	4.21418
2652675	ECT2	epithelial cell transforming sequence 2 oncogene	2.80136	up	1.06064e-05	0.00614076	7.03651	5.9984	7.01057	5.45273	7.42701	3.5547	4.7791	3.09722	3.58619	3.90123
3102372	SULF1	sulfatase 1	2.69567	up	1.14445e-05	0.00614076	7.22022	6.63276	8.16517	8.6662	7.1859	5.25569	4.58839	4.06795	5.45631	5.02353
3657367	ZNF267	zinc finger protein 267	2.55255	up	1.08746e-05	0.00614076	6.1806	6.25565	7.2155	5.97978	6.44035	3.22579	4.25563	2.85539	4.28566	4.68666
3421177	NUP107	nucleoporin 107kDa	2.54495	up	1.31299e-05	0.00614076	7.33542	6.59737	7.11136	6.67315	8.16362	4.42195	5.49076	3.62033	4.92326	4.69985
2548402	EIF2AK2	eukaryotic translation initiation factor 2-alpha kinase 2	2.54245	up	1.17157e-05	0.00614076	6.77934	7.68904	6.97338	6.71395	6.90452	4.05178	5.40599	3.2984	4.5483	5.0435
3417500	SLC39A5	solute carrier family 39 (metal ion transporter), member 5	2.35932	up	1.00269e-05	0.00614076	8.36073	7.09468	8.12038	8.77808	7.22363	6.11804	5.47428	5.20977	5.5252	5.45361
3490655	CKAP2	cytoskeleton associated protein 2	2.28232	up	1.23456e-05	0.00614076	6.60338	5.92649	7.73339	6.69051	6.39331	3.91696	4.948	4.03008	4.62133	4.4191
3666686	NIP7	nuclear import 7 homolog (S. cerevisiae)	2.23932	up	1.09632e-05	0.00614076	7.51192	6.96031	8.62113	7.85315	7.4349	4.78435	5.82797	5.22767	5.68442	5.66042
3896621	C20orf42	fermitin family member 1	2.15157	up	1.58695e-05	0.00614076	7.75899	7.20358	6.65645	6.66341	7.62051	4.87358	4.98451	4.25103	5.66038	5.37556
3413787	TUBA1C	tubulin, alpha 1c	2.07001	up	1.4408e-05	0.00614076	7.90555	6.91287	7.7882	7.79779	7.07686	6.05642	5.42916	4.64257	5.56193	5.44115
2385306	TSNAX	translin-associated factor X	2.05096	up	1.20573e-05	0.00614076	6.92112	6.86498	7.48757	6.78977	6.83885	4.31174	5.63476	4.31748	5.20064	5.18286
2840002	CCDC99	coiled-coil domain containing 99	2.02296	up	1.31094e-05	0.00614076	5.7995	5.30754	5.99368	5.13426	5.92727	3.57414	4.17986	2.83305	3.47717	3.98322
4002173	RPS6KA3	ribosomal protein S6 kinase, 90kDa, polypeptide 3	1.9522	up	1.41797e-05	0.00614076	6.99792	6.8565	6.8565	7.24151	7.65563	5.36839	5.78624	4.40797	5.31533	4.96912
3863669	CEACAM1	carcinoembryonic antigen-related cell adhesion molecule 1 (biliary glycoprotein)	1.88989	up	1.19016e-05	0.00614076	6.83356	6.46706	6.51125	5.94956	6.4165	4.95491	4.64922	3.79649	4.85684	4.47103
3897431	MKKS	McKusick-Kaufman syndrome	1.83494	up	1.32299e-05	0.00614076	5.99746	5.75656	5.47922	5.86803	5.69409	3.88839	4.59168	3.19343	4.02636	3.92077
2434319	ANP32E	acidic (leucine-rich) nuclear phosphoprotein 32 family, member E	1.81685	up	1.58557e-05	0.00614076	5.98896	5.82945	6.65481	5.96404	5.99024	4.69469	4.63685	3.76949	3.84925	4.39297
4022833	MOSPD1	motile sperm domain containing 1	1.81605	up	1.53306e-05	0.00614076	6.23183	5.71181	6.04124	6.2536	5.99144	4.65905	4.61306	3.44822	4.09898	4.33035
2899413	BTN3A3	butyrophilin, subfamily 3, member A3	1.57864	up	1.17114e-05	0.00614076	6.45301	6.24559	6.24559	6.34883	6.46591	4.31847	4.95146	4.57407	5.03041	4.9913
3973692	PRRG1	proline rich Gla (G-carboxyglutamic acid) 1	1.55816	up	1.47326e-05	0.00614076	5.84429	6.03118	5.8693	5.9913	6.02446	4.47101	3.8432	4.36831	4.68989	4.59734
3593575	SLC27A2	solute carrier family 27 (fatty acid transporter), member 2	2.17179	up	1.73973e-05	0.00627758	5.13707	5.04145	6.08136	5.45226	6.06689	4.03999	3.07218	2.5632	3.78395	3.46075
3143970	NBN	nibrin	2.02151	up	1.71308e-05	0.00627758	5.91493	6.22218	6.68032	5.87719	7.13307	3.91207	4.42484	4.01983	4.97046	4.3929
3449700	FAM60A	family with sequence similarity 60, member A	1.99837	up	1.72334e-05	0.00627758	6.54694	5.88499	6.64661	6.82151	7.18402	4.27828	4.86548	4.12678	5.28408	4.53762
3381965	KCNE3	potassium voltage-gated channel, Isk-related family, member 3	1.73608	up	1.80753e-05	0.00641703	5.80401	5.57261	5.94784	5.94232	6.76732	4.23438	4.3678	4.03811	4.60234	4.11107
2878622	TAF7	TAF7 RNA polymerase II, TATA box binding protein (TBP)-associated factor, 55kDa	2.07601	up	1.84464e-05	0.00644482	6.93326	7.38973	7.12188	7.08468	7.2344	3.9267	5.45731	4.9509	5.71033	5.33868
3105430	LRRCC1	leucine rich repeat and coiled-coil domain containing 1	1.50238	up	1.93336e-05	0.00664925	4.36937	4.39905	4.67588	4.40999	4.7997	3.29826	2.94294	2.6886	2.91507	3.29724
2517408	AGPS	alkylglycerone phosphate synthase	2.03426	up	2.05428e-05	0.00695641	6.98314	7.84307	7.25341	7.70457	6.85875	5.24228	5.7441	4.34947	5.6039	5.53187
2903285	PSMB9	proteasome (prosome, macropain) subunit, beta type, 9 (large multifunctional peptidase 2)	2.64196	up	2.15729e-05	0.00719457	10.1391	8.1771	10.6224	9.88458	9.52997	6.41447	7.56334	6.6018	7.29318	7.2705
3901361	CST1	cystatin SN	2.83766	up	2.39613e-05	0.00731346	9.39602	6.90871	7.25746	8.61124	7.01371	5.27356	4.72942	4.50359	5.28746	5.20479
3982462	PGK1	phosphoglycerate kinase 1	2.68304	up	2.26978e-05	0.00731346	10.8836	10.0543	11.1259	11.5508	9.72533	6.86015	8.94266	7.78311	8.02022	8.31859
3178147	CTSL1	cathepsin L1	2.37732	up	2.51105e-05	0.00731346	8.15852	8.4012	9.11956	8.81536	7.74988	5.12409	6.57448	5.54722	6.99106	6.12109
2487412	ANXA4	annexin A4	2.1784	up	2.39921e-05	0.00731346	8.71447	9.25916	8.71447	9.47085	8.76118	5.71976	7.5949	6.48946	7.00273	7.22126
3114365	FAM91A1	family with sequence similarity 91, member A1	2.17118	up	2.34844e-05	0.00731346	7.38893	7.2248	8.44008	7.41746	8.49347	5.03949	6.18266	5.12466	5.82504	5.93699
2372781	RGS1	regulator of G-protein signaling 1	2.16062	up	2.36e-05	0.00731346	7.09466	7.42751	7.34023	8.38755	7.69769	4.44624	5.16342	5.89721	5.78873	5.84892
3645626	IL32	interleukin 32	2.01577	up	2.42736e-05	0.00731346	9.39046	7.68777	8.96887	8.89562	8.64493	6.61612	6.81057	6.39299	7.22	6.46911
2978876	PPIL4	peptidylprolyl isomerase (cyclophilin)-like 4	1.9127	up	2.55843e-05	0.00731346	7.38703	7.37665	7.73886	6.81342	6.74227	4.91356	5.59573	4.60729	5.64265	5.73549
2342176	FPGT	fucose-1-phosphate guanylyltransferase	1.68162	up	2.44765e-05	0.00731346	5.45422	6.08501	5.06639	5.31791	5.97046	3.67437	4.25742	3.77826	3.72257	4.05327
2750594	SC4MOL	methylsterol monooxygenase 1	2.54256	up	2.80092e-05	0.00751842	6.3732	7.93118	6.98646	5.81911	6.92101	4.04568	4.82374	3.21519	4.79763	4.43591
3997780	ARSE	arylsulfatase E (chondrodysplasia punctata 1)	2.49272	up	2.74977e-05	0.00751842	7.71705	7.13942	6.39098	8.01737	6.50672	5.56046	4.03362	3.93374	5.12352	4.65662
3119339	LY6E	lymphocyte antigen 6 complex, locus E	2.35732	up	2.69175e-05	0.00751842	9.82719	10.2303	9.70331	8.32301	9.25275	6.2395	7.07128	7.06964	7.78781	7.38173
2516023	CDCA7	cell division cycle associated 7	2.1904	up	2.77025e-05	0.00751842	7.31994	7.67832	7.44357	6.60694	5.87363	4.95745	4.95629	4.12084	5.09847	4.83738
2584018	DPP4	dipeptidyl-peptidase 4	2.00408	up	2.78099e-05	0.00751842	5.81049	5.07173	6.0148	5.77299	6.54052	4.42339	3.97406	3.04929	3.88717	3.85625
3203382	SMU1	smu-1 suppressor of mec-8 and unc-52 homolog (C. elegans)	2.3129	up	2.89236e-05	0.00767033	5.47122	6.52453	5.72996	7.18321	6.10585	3.77043	4.6427	3.86563	2.99262	4.1789
2434575	CTSS	cathepsin S	2.67269	up	2.94887e-05	0.0077271	8.40668	8.12125	8.7084	8.80653	9.28746	4.82569	6.30925	5.01106	7.01857	6.8023
3040518	MACC1	metastasis associated in colon cancer 1	2.16716	up	3.04708e-05	0.0078905	7.5563	6.71866	7.29119	6.69354	8.13783	4.54292	5.47574	4.4421	5.47825	5.62273
2946215	HIST1H3B	histone cluster 1, H3b	2.77956	up	3.18979e-05	0.00790247	9.48658	8.32869	10.2006	9.30644	8.28307	5.2996	7.6412	6.08135	6.44449	6.24098
3148796	NUDCD1	NudC domain containing 1	2.26574	up	3.21188e-05	0.00790247	5.99488	5.87398	7.22679	5.87398	7.2284	3.99488	4.56337	3.33496	4.63489	4.34121
3752437	UTP6	UTP6, small subunit (SSU) processome component, homolog (yeast)	1.91272	up	3.23121e-05	0.00790247	7.1758	6.74334	7.77624	7.42079	7.18297	4.51681	5.82356	4.97793	5.71429	5.70294
2899298	BTN3A2	butyrophilin, subfamily 3, member A2	1.57637	up	3.10747e-05	0.00790247	7.73423	7.08929	7.38333	7.16462	7.79984	5.47461	5.74394	5.72464	6.2719	6.07438
3443868	CD69	CD69 molecule	2.22136	up	3.27882e-05	0.00793079	5.79221	6.94917	8.07089	7.45458	6.86708	4.48881	4.7016	4.78291	5.09145	4.96235
3979762	HEPH	hephaestin	2.5719	up	3.37428e-05	0.00797917	6.57731	6.56471	8.14365	7.97185	7.77088	5.23028	4.56786	4.02323	5.91143	4.43611
2396009	LZIC	leucine zipper and CTNNBIP1 domain containing	2.08152	up	3.40006e-05	0.00797917	7.34179	7.58364	6.77717	7.30417	8.03068	4.82894	5.72614	4.43286	5.76709	5.87484
3318443	TRIM22	tripartite motif containing 22	1.95785	up	3.40758e-05	0.00797917	6.94168	7.58127	7.30412	7.7303	7.28647	4.54577	5.94572	5.24731	6.17152	5.14429
3861557	LGALS4	lectin, galactoside-binding, soluble, 4	3.11618	up	3.54048e-05	0.00801842	11.0744	10.8999	11.2192	11.3582	10.2519	5.90441	9.01139	7.12934	8.59991	8.57771
3687789	XTP3TPA	dCTP pyrophosphatase 1	2.48423	up	3.57268e-05	0.00801842	9.85298	9.51214	10.5359	10.2909	8.42478	7.10663	7.79069	6.24442	7.36685	7.68699
2631845	CHMP2B	charged multivesicular body protein 2B	2.2304	up	3.50227e-05	0.00801842	7.39075	7.25806	7.27207	7.40751	7.24698	4.27995	5.44899	4.09366	5.39339	6.20739
3722338	IFI35	interferon-induced protein 35	1.92227	up	3.62661e-05	0.00801842	8.44666	8.27556	7.68729	8.19093	6.97455	6.18185	6.11543	5.33476	6.28348	6.04812
3878220	C20orf72	chromosome 20 open reading frame 72	1.69847	up	3.63332e-05	0.00801842	6.27221	5.68429	5.86785	6.79517	6.32994	3.87488	4.67435	4.53993	4.75323	4.61473
3989721	STAG2	stromal antigen 2	1.65756	up	3.64292e-05	0.00801842	6.72744	6.88988	6.51516	6.4921	6.83635	4.71364	5.6026	4.35107	5.19782	5.30804
3976341	TIMP1	TIMP metallopeptidase inhibitor 1	3.50634	up	3.9271e-05	0.00832587	11.2194	10.2387	11.9422	12.6038	9.26968	7.26472	8.38693	6.30921	8.37571	7.40548
3834341	CEACAM5	carcinoembryonic antigen-related cell adhesion molecule 5	3.41562	up	3.9339e-05	0.00832587	9.89337	7.34716	9.97714	9.39138	7.81981	4.5353	6.07709	4.449	6.56098	5.72838
2818454	XRCC4	X-ray repair complementing defective repair in Chinese hamster cells 4	1.84168	up	3.89584e-05	0.00832587	6.46873	5.98922	6.26859	6.29206	5.78988	4.25597	4.30412	3.37269	4.68857	4.97876
3046444	SFRP4	secreted frizzled-related protein 4	3.0314	up	4.11526e-05	0.00851436	7.09732	6.6954	7.89357	9.03754	5.76643	4.40113	4.74438	3.57425	4.75936	3.85411
2480961	TACSTD1	epithelial cell adhesion molecule	2.54698	up	4.35429e-05	0.00851436	8.24762	8.93054	8.89436	9.04654	9.34939	5.25286	7.05066	5.33389	6.58085	7.51529
3409605	MLSTD1	fatty acyl CoA reductase 2	2.50758	up	4.38706e-05	0.00851436	6.13559	5.65245	7.23135	7.55461	6.80034	4.5015	4.86722	2.92344	4.25268	4.29158
3023060	CALU	calumenin	2.35472	up	4.40978e-05	0.00851436	7.78109	8.12215	7.64589	7.86402	7.50685	4.98783	5.5544	4.05209	6.00751	6.54457
2378937	DTL	denticleless homolog (Drosophila)	2.00787	up	4.38456e-05	0.00851436	6.97383	5.43715	7.00976	5.83017	6.18873	4.75702	4.43375	3.98539	4.35757	3.86656
2655773	POLR2H	polymerase (RNA) II (DNA directed) polypeptide H	1.9151	up	4.35576e-05	0.00851436	8.97116	8.45799	8.59926	8.54179	8.02782	5.90767	7.22477	5.98943	6.67374	7.22689
3599709	GLCE	glucuronic acid epimerase	1.90775	up	4.28496e-05	0.00851436	7.38364	7.70151	7.44565	7.30044	7.55166	5.58802	5.95996	4.35222	5.93022	6.01376
2954005	MRPS10	mitochondrial ribosomal protein S10	1.87135	up	4.35368e-05	0.00851436	6.8051	6.35132	7.23073	6.7766	6.05645	3.98361	5.10665	4.46575	5.12837	5.17908
2961177	COL12A1	collagen, type XII, alpha 1	1.79968	up	4.17481e-05	0.00851436	6.99223	6.35132	7.16983	7.21345	6.83383	5.43651	5.34908	4.3582	5.67224	4.74621
3862167	FBL	fibrillarin	1.67303	up	4.37523e-05	0.00851436	8.37778	8.3908	8.79442	8.61983	8.0873	6.64089	7.41379	6.05767	6.97678	6.81585
3587553	GREM1	gremlin 1	3.93538	up	4.53375e-05	0.00867606	9.02178	9.38402	9.88542	11.027	9.0609	5.37206	6.47887	3.04701	7.13005	6.67419
2773958	CXCL10	chemokine (C-X-C motif) ligand 10	2.87355	up	4.60981e-05	0.00867606	7.24207	5.6084	6.87683	5.80808	7.79858	2.93289	3.77233	3.21718	5.20038	3.84341
3996815	VBP1	von Hippel-Lindau binding protein 1	2.22527	up	4.62749e-05	0.00867606	6.16164	6.25093	6.87242	7.21294	5.91212	3.59952	5.14636	3.39745	4.40403	4.73633
3916576	GABPA	GA binding protein transcription factor, alpha subunit 60kDa	1.97088	up	4.70237e-05	0.00867606	7.29146	7.79967	7.47415	7.48319	7.4443	4.62723	6.13145	4.80255	6.01478	6.06238
2991860	ITGB8	integrin, beta 8	1.63134	up	4.73003e-05	0.00867606	6.57099	7.04049	6.19207	5.9195	7.12892	4.99281	4.89641	4.71291	5.03282	5.06033
2927967	C6orf115	chromosome 6 open reading frame 115	2.66149	up	4.88034e-05	0.00875013	6.98703	6.728	7.60665	8.40128	7.03602	5.11237	5.08733	3.23633	4.27462	5.74088
4005859	YWHAZ	tyrosine 3-monooxygenase/tryptophan 5-monooxygenase activation protein, zeta polypeptide	2.21861	up	4.89101e-05	0.00875013	7.8823	7.38314	7.48442	7.31931	8.44311	4.80063	6.3285	4.51142	5.69716	6.08154
2425447	DPH5	DPH5 homolog (S. cerevisiae)	1.82264	up	4.94276e-05	0.00875013	7.18477	7.30005	7.12046	7.30457	6.19081	4.87385	5.89426	4.64939	5.11323	5.45673
3778823	NAPG	N-ethylmaleimide-sensitive factor attachment protein, gamma	1.60507	up	4.96918e-05	0.00875013	6.62286	6.98233	7.4837	6.92671	7.05474	4.90121	5.85759	5.01463	5.53509	5.73646
2947073	HIST1H1B	histone cluster 1, H1b	2.31066	up	5.0851e-05	0.00879319	8.33354	6.95255	8.83519	7.97676	7.3615	5.89819	6.45605	4.81702	5.53709	5.19791
2681157	TMF1	TATA element modulatory factor 1	1.57388	up	5.03607e-05	0.00879319	6.79417	7.30952	6.44655	6.54132	6.55367	4.79513	5.67844	4.81352	5.1814	5.30738
3409006	MED21	mediator complex subunit 21	1.567	up	5.11348e-05	0.00879319	6.66309	7.13121	6.98372	7.19317	7.54784	5.18737	6.19095	5.33393	5.42956	5.54225
2435383	S100A10	S100 calcium binding protein A10	3.31144	up	7.23135e-05	0.00884159	11.8898	11.3659	12.164	11.8441	11.2118	7.31265	10.079	6.28752	8.91723	9.32192
2947077	HIST1H3I	histone cluster 1, H3i	3.05451	up	6.70375e-05	0.00884159	10.67	8.50542	10.821	9.50309	9.05468	5.49342	7.72141	5.97269	6.34731	7.74683
2813414	CCNB1	cyclin B1	2.79304	up	6.15175e-05	0.00884159	8.94571	6.66059	8.71844	8.03682	7.18046	4.98163	6.44411	4.1776	4.82665	5.14683
3299585	LIPA	lipase A, lysosomal acid, cholesterol esterase	2.77658	up	5.33224e-05	0.00884159	8.05595	8.40885	8.63854	9.23267	9.64354	5.61769	6.65211	4.2989	6.75178	6.77615
3394412	THY1	Thy-1 cell surface antigen	2.74468	up	6.87632e-05	0.00884159	8.21535	7.57201	8.85928	9.87154	7.19002	5.55334	5.98172	4.51432	6.38423	5.55119
2900059	HIST1H2BM	histone cluster 1, H2bm	2.70174	up	5.79107e-05	0.00884159	11.0383	9.13666	9.96469	10.3588	10.6092	6.7562	8.1032	6.48542	8.89109	7.36299
2916345	SLC35A1	solute carrier family 35 (CMP-sialic acid transporter), member A1	2.62007	up	6.83193e-05	0.00884159	8.0619	9.12613	8.26368	7.58836	6.90245	4.50077	6.01048	4.34524	5.80514	6.18056
2469252	RRM2	ribonucleotide reductase M2	2.49777	up	6.55085e-05	0.00884159	8.16198	7.31857	8.21544	8.99929	7.90297	5.0587	7.27724	5.31592	5.48652	4.97103
2902844	CFB	complement factor B	2.39245	up	6.18605e-05	0.00884159	9.51756	8.02017	8.84206	8.55371	7.5583	6.21044	6.30392	4.92029	6.96263	6.13227
3145980	HRSP12	heat-responsive protein 12	2.34029	up	5.5142e-05	0.00884159	6.88505	6.73938	7.9098	6.78574	7.57401	4.18846	5.6378	3.69219	5.13371	5.54036
2645906	PLS1	plastin 1	2.33749	up	5.49153e-05	0.00884159	7.83332	7.27367	7.00475	7.09958	8.07535	4.75861	5.69601	3.71403	5.60533	5.82526
3061997	PON2	paraoxonase 2	2.33383	up	7.00764e-05	0.00884159	9.29756	8.05975	8.16286	8.33803	10.0758	6.44435	6.88651	5.48409	6.78544	6.66448
3664785	CKLF	chemokine-like factor	2.24085	up	5.82904e-05	0.00884159	7.84393	6.84105	8.48261	7.71294	6.50083	4.64532	5.27936	4.74957	5.71171	5.79114
2951674	SRPK1	SRSF protein kinase 1	2.23601	up	5.92405e-05	0.00884159	8.10944	7.26199	8.24908	7.45689	8.10293	5.32879	6.11996	4.22133	6.13064	6.19955
3257192	IFIT2	interferon-induced protein with tetratricopeptide repeats 2	2.21956	up	5.62775e-05	0.00884159	6.61539	6.13383	7.08049	6.7393	5.44451	5.08772	4.36423	3.17972	4.34122	3.94281
3489020	RB1	retinoblastoma 1	2.2156	up	7.11376e-05	0.00884159	7.53754	7.24372	8.39222	6.85057	7.1026	4.96368	5.39547	4.00157	5.84118	5.84677
3485074	RFC3	replication factor C (activator 1) 3, 38kDa	2.19421	up	5.65426e-05	0.00884159	6.3984	5.87123	8.01325	7.13591	6.72022	4.90909	5.26213	4.30857	4.55109	4.13708
2809245	ITGA2	integrin, alpha 2 (CD49B, alpha 2 subunit of VLA-2 receptor)	2.14272	up	6.31942e-05	0.00884159	7.84816	7.01379	6.84616	6.58472	6.34284	4.46509	5.12931	3.78437	5.6627	4.88061
2592268	STAT1	signal transducer and activator of transcription 1, 91kDa	2.09786	up	5.65378e-05	0.00884159	8.94183	8.90972	8.94728	8.59321	9.02006	5.64388	7.7489	6.20761	7.34305	6.97939
2649532	RSRC1	arginine/serine-rich coiled-coil 1	2.07202	up	5.36512e-05	0.00884159	7.9661	7.10695	7.33047	7.36431	7.96905	5.17378	6.26511	4.3354	5.89188	5.7106
2899223	HIST1H2AE	histone cluster 1, H2ae	2.06539	up	6.77077e-05	0.00884159	7.49487	6.40031	7.91435	6.99661	6.6647	4.47752	5.32794	4.24892	5.48292	5.60659
2480589	CRIPT	cysteine-rich PDZ-binding protein	2.05495	up	6.31285e-05	0.00884159	7.37956	7.71799	7.60031	7.62276	7.43484	5.07931	5.63089	4.28456	6.03225	6.45368
2815139	FCHO2	FCH domain only 2	2.02085	up	6.97102e-05	0.00884159	5.55129	5.93151	5.57514	5.74785	6.05042	3.41345	3.67539	2.59557	4.44765	4.61989
3014714	ARPC1B	actin related protein 2/3 complex, subunit 1B, 41kDa	2.00368	up	6.33799e-05	0.00884159	8.77707	7.88572	8.95223	9.62521	8.76926	6.85831	7.15557	5.84394	7.02143	7.11185
3561952	SEC23A	Sec23 homolog A (S. cerevisiae)	1.98938	up	6.67046e-05	0.00884159	8.05852	7.86155	7.89273	8.41694	7.52852	5.328	6.43475	5.07871	6.90012	6.06976
2451200	UBE2T	ubiquitin-conjugating enzyme E2T (putative)	1.97757	up	5.49151e-05	0.00884159	6.41553	4.78397	6.70346	5.94753	5.48901	4.045	3.92891	3.51294	4.0012	3.96359
2977510	FUCA2	fucosidase, alpha-L- 2, plasma	1.9753	up	7.22301e-05	0.00884159	8.27315	8.251	8.05827	7.73401	7.414	5.95284	6.39302	4.78098	5.98841	6.73871
3726934	NME1	non-metastatic cells 1, protein (NM23A) expressed in	1.90775	up	6.73268e-05	0.00884159	8.34843	7.34541	8.53356	7.80231	7.25557	5.4054	6.73734	5.58116	5.95552	6.06713
3518977	C13orf7	ring finger protein 219	1.86417	up	6.14805e-05	0.00884159	5.94313	6.35302	6.96938	6.1083	6.60283	4.1996	4.43946	3.73619	5.14071	5.13984
2362394	IFI16	interferon, gamma-inducible protein 16	1.84442	up	6.87332e-05	0.00884159	6.92218	7.23377	6.83846	7.50107	7.31763	4.4004	5.67377	4.78635	5.82933	5.90115
3354799	CHEK1	checkpoint kinase 1	1.83746	up	7.0767e-05	0.00884159	5.64088	4.62053	5.53259	5.76036	6.2361	4.22519	4.16545	3.31644	3.48107	3.415
3468261	NUP37	nucleoporin 37kDa	1.83564	up	7.39927e-05	0.00884159	6.14429	6.14429	6.47968	7.07725	6.35595	3.96045	5.16253	3.89528	4.8543	5.15071
2997376	ANLN	anillin, actin binding protein	1.81428	up	7.14684e-05	0.00884159	6.37443	4.96296	6.11263	5.39446	6.12708	4.13541	4.57058	3.98503	3.69718	3.51199
2746024	ABCE1	ATP-binding cassette, sub-family E (OABP), member 1	1.79753	up	6.87874e-05	0.00884159	6.79398	6.87325	6.93241	6.89322	6.98994	4.48865	5.76266	4.25093	5.26007	5.73283
3446796	RECQL	RecQ protein-like (DNA helicase Q1-like)	1.77031	up	6.6852e-05	0.00884159	5.29053	5.27738	5.97879	6.30254	6.34092	3.58654	4.64869	3.71534	4.3211	4.06693
3417146	CDK2	cyclin-dependent kinase 2	1.74569	up	6.12327e-05	0.00884159	7.46865	6.22471	6.83616	7.18916	7.26657	5.03093	5.17769	4.69321	5.80027	5.55469
3815143	C19orf21	chromosome 19 open reading frame 21	1.70163	up	5.78403e-05	0.00884159	7.2874	6.80819	7.86515	8.04459	7.81025	6.18598	5.85175	5.33907	6.18169	5.74896
4019967	C1GALT1C1	C1GALT1-specific chaperone 1	1.68553	up	7.1791e-05	0.00884159	5.69135	6.08828	5.4014	5.6747	6.24332	4.40404	4.41125	3.1859	4.38524	4.28498
3389976	SLC35F2	solute carrier family 35, member F2	1.66067	up	5.96018e-05	0.00884159	6.71238	6.7079	6.71238	6.71238	7.56766	4.8755	5.59104	4.6471	5.30317	5.69251
3991650	PHF6	PHD finger protein 6	1.64481	up	7.30083e-05	0.00884159	5.9329	5.7707	6.33568	5.83672	6.04606	4.51921	4.7584	3.35431	4.44732	4.61874
3458248	MYO1A	myosin IA	1.63065	up	7.39633e-05	0.00884159	6.58607	6.54736	7.17365	7.66551	7.09821	5.4257	5.20245	4.84597	5.63963	5.80381
2456805	BPNT1	3'(2'), 5'-bisphosphate nucleotidase 1	1.60998	up	5.21809e-05	0.00884159	6.75817	6.53816	7.11483	6.77915	7.3777	4.93784	5.35527	4.85298	5.4723	5.89972
2419432	ELTD1	EGF, latrophilin and seven transmembrane domain containing 1	1.57258	up	6.07217e-05	0.00884159	5.47037	5.47037	5.66606	6.02667	5.28741	4.21237	4.1801	3.21651	4.14281	4.30619
2699726	PLSCR1	phospholipid scramblase 1	1.53006	up	5.83353e-05	0.00884159	6.77334	6.41183	6.19292	6.65604	6.90856	4.93463	4.99753	4.5173	5.5987	5.24424
3486807	WBP4	WW domain binding protein 4 (formin binding protein 21)	1.48703	up	6.60079e-05	0.00884159	4.48711	4.50421	4.63196	4.77051	3.7689	2.96715	3.0858	2.56503	2.82923	3.28033
3252170	ADK	adenosine kinase	1.47438	up	7.43126e-05	0.00884159	6.17741	5.80752	6.23272	5.96862	6.20385	4.43722	5.03011	3.9529	4.6176	4.98043
3264326	ACSL5	acyl-CoA synthetase long-chain family member 5	2.13292	up	7.50673e-05	0.00884397	8.67269	7.93881	8.04765	8.96027	9.10559	5.42255	6.82719	5.82704	7.27891	6.70471
2328868	HDAC1	histone deacetylase 1	1.81012	up	7.51874e-05	0.00884397	8.88277	8.53313	8.68686	8.92714	7.96487	6.24986	7.25425	6.01329	7.11168	7.31511
4017245	RBM41	RNA binding motif protein 41	1.71296	up	7.55379e-05	0.00884397	6.01316	5.69681	5.41194	5.69299	5.56904	3.8609	4.74665	3.18167	4.39837	3.63155
3577612	SERPINA1	serpin peptidase inhibitor, clade A (alpha-1 antiproteinase, antitrypsin), member 1	3.2672	up	7.8389e-05	0.00891001	9.81878	9.99395	9.54898	9.25279	7.68087	6.24253	6.0715	3.79287	6.87422	6.97825
2656837	ST6GAL1	ST6 beta-galactosamide alpha-2,6-sialyltranferase 1	2.72349	up	7.74317e-05	0.00891001	9.18197	9.46747	7.59159	7.52547	8.63947	5.24188	6.05665	4.4175	6.56032	6.51214
3603199	IDH3A	isocitrate dehydrogenase 3 (NAD+) alpha	2.52738	up	7.72988e-05	0.00891001	8.69241	8.18986	9.36869	8.87341	9.07653	5.05466	6.99489	5.2249	7.30863	6.98091
4026669	BCAP31	B-cell receptor-associated protein 31	2.27814	up	7.82077e-05	0.00891001	9.27213	8.36215	9.47558	9.54069	8.63009	5.87944	7.49805	5.77004	7.29108	7.45135
2950263	HLA-DMB	major histocompatibility complex, class II, DM beta	2.19717	up	8.03665e-05	0.00891001	8.26922	6.79494	7.7096	8.12691	7.74579	4.75503	6.10341	4.63113	6.35092	5.82011
3556816	SLC7A7	solute carrier family 7 (amino acid transporter light chain, y+L system), member 7	2.17905	up	8.15837e-05	0.00891001	6.90348	5.21318	6.66933	7.21536	6.54921	4.79137	4.14907	3.4066	4.85361	4.45463
3448428	ASUN	asunder, spermatogenesis regulator homolog (Drosphila)	2.13138	up	8.08384e-05	0.00891001	6.61249	6.03149	6.59939	6.03149	7.74387	4.31771	4.98251	3.44864	4.7507	4.86227
3591281	TMEM62	transmembrane protein 62	2.0772	up	8.14177e-05	0.00891001	6.8229	6.56455	6.36633	6.52238	6.49535	3.84656	5.43109	3.27483	4.80436	5.02868
2946232	HIST1H1C	histone cluster 1, H1c	2.04314	up	8.2174e-05	0.00891001	8.72247	7.86867	8.56604	8.07825	7.13867	5.73174	7.09706	5.70031	5.56525	6.06405
3250168	VPS26A	vacuolar protein sorting 26 homolog A (S. pombe)	2.03938	up	8.17034e-05	0.00891001	7.70953	7.14186	7.25587	7.52079	7.01884	4.54107	6.16182	4.26565	5.65062	5.83083
3664982	CES2	carboxylesterase 2	1.95826	up	7.97062e-05	0.00891001	8.49283	7.52801	8.30507	8.00909	9.25133	6.1077	6.57349	5.58324	6.95914	6.57145
3389529	KIAA1826	KIAA1826	1.95425	up	8.18631e-05	0.00891001	5.92305	7.54164	6.22974	6.68888	6.46773	3.85668	5.36446	4.36	4.71213	4.7865
3986933	NXT2	nuclear transport factor 2-like export factor 2	1.43628	up	7.81657e-05	0.00891001	5.95269	5.74043	5.94152	6.03622	5.72078	4.81877	4.81475	3.77008	4.43003	4.3766
3869847	ZNF468	zinc finger protein 468	1.24047	up	7.86265e-05	0.00891001	5.41555	5.75149	5.51806	5.29633	5.53592	4.05824	4.2988	4.08936	4.37154	4.49708
2420958	ZNHIT6	zinc finger, HIT-type containing 6	1.41212	up	8.34021e-05	0.00899884	5.32916	5.32059	5.19627	5.67388	5.62191	3.93701	4.05431	3.45226	4.10882	4.52881
3250863	SGPL1	sphingosine-1-phosphate lyase 1	1.72021	up	8.58357e-05	0.00921624	8.6035	8.07448	7.91136	8.3027	8.49912	6.066	7.04914	5.73475	6.90067	7.03953
3996667	DKC1	dyskeratosis congenita 1, dyskerin	1.79758	up	8.91956e-05	0.00921729	7.27441	6.64128	8.4055	7.53216	7.42832	5.26424	6.12228	5.29685	5.70677	5.90364
3013952	ACN9	ACN9 homolog (S. cerevisiae)	1.78365	up	8.77024e-05	0.00921729	5.22611	5.63654	6.01232	6.32683	6.821	3.86438	4.7479	3.84242	4.22633	4.42352
3884158	MANBAL	mannosidase, beta A, lysosomal-like	1.67131	up	8.88207e-05	0.00921729	7.92726	7.25236	7.58289	7.61435	6.51421	5.68725	5.65908	5.19202	5.79456	6.20162
2335132	CMPK	cytidine monophosphate (UMP-CMP) kinase 1, cytosolic	1.63251	up	8.70616e-05	0.00921729	8.23747	8.76331	7.87801	8.36824	8.30467	6.19077	7.29404	6.09146	6.7308	7.08208
3244539	ZNF22	zinc finger protein 22 (KOX 15)	1.58491	up	8.86083e-05	0.00921729	5.36197	6.38522	5.91521	5.79707	5.44865	3.59946	4.77278	4.12138	4.26963	4.22033
3898224	ESF1	ESF1, nucleolar pre-rRNA processing protein, homolog (S. cerevisiae)	1.53407	up	8.88129e-05	0.00921729	5.59842	4.91783	4.8968	4.8968	5.57895	3.36516	4.01199	3.18325	3.56591	4.09212
3085065	THEX1	exoribonuclease 1	1.45343	up	8.80032e-05	0.00921729	4.57742	4.51884	5.0144	4.5413	4.71104	3.33377	3.44201	2.47181	3.2636	3.58466
3110171	ATP6V1C1	ATPase, H+ transporting, lysosomal 42kDa, V1 subunit C1	2.34595	up	9.01054e-05	0.0092678	7.24862	7.27981	7.84563	7.30256	8.59044	4.38679	6.1178	4.26434	5.66693	6.10146
3020804	LSM8	N(alpha)-acetyltransferase 38, NatC auxiliary subunit	1.67149	up	9.0625e-05	0.00927789	5.33489	5.57077	5.33489	5.69191	5.1431	2.69804	3.94741	4.06469	3.74498	4.263
3389353	CASP1	caspase 1, apoptosis-related cysteine peptidase (interleukin 1, beta, convertase)	2.08407	up	9.17049e-05	0.00934498	6.1689	6.37042	6.16283	8.1177	6.01217	4.1476	4.81805	4.22949	4.73599	4.48052
2950214	TAP1	transporter 1, ATP-binding cassette, sub-family B (MDR/TAP)	2.02658	up	9.268e-05	0.00940083	9.25208	7.5054	9.29019	8.43504	9.05313	6.40539	7.00861	6.04083	7.23257	6.71554
3903836	EIF6	eukaryotic translation initiation factor 6	2.52939	up	9.34309e-05	0.00943352	9.96719	8.28661	9.97515	9.60778	8.21454	6.81556	6.80083	5.30196	7.32025	7.16569
3875908	PLCB4	phospholipase C, beta 4	1.71888	up	9.47466e-05	0.00952268	6.20877	6.90719	6.29441	6.4114	6.65206	4.91583	5.28881	3.70756	4.79618	5.17102
3603408	PSMA4	proteasome (prosome, macropain) subunit, alpha type, 4	3.08214	up	9.67824e-05	0.00952306	8.95876	8.66388	10.1631	9.51574	8.07737	4.9546	7.3265	4.33233	6.38343	6.97127
2343473	IFI44L	interferon-induced protein 44-like	2.81278	up	9.64325e-05	0.00952306	8.14478	9.04198	6.24466	6.79832	7.2519	4.13591	5.17144	3.76015	5.76255	4.58768
3464967	GALNT4	UDP-N-acetyl-alpha-D-galactosamine:polypeptide N-acetylgalactosaminyltransferase 4 (GalNAc-T4)	2.0658	up	9.63853e-05	0.00952306	8.3947	8.75759	7.51897	7.5822	8.98123	5.27764	6.83469	5.79523	6.54029	6.45783
3695268	APPBP1	NEDD8 activating enzyme E1 subunit 1	1.98092	up	9.69136e-05	0.00952306	7.03977	6.36846	7.17948	7.68779	6.82582	5.32223	5.7212	3.81592	5.19539	5.14202
3256590	PAPSS2	3'-phosphoadenosine 5'-phosphosulfate synthase 2	1.81137	up	9.67029e-05	0.00952306	6.62134	7.49516	7.15164	7.17354	7.07448	5.31589	5.37824	4.15236	5.9732	5.63961
3904566	DSN1	DSN1, MIND kinetochore complex component, homolog (S. cerevisiae)	1.53704	up	9.75977e-05	0.00954766	6.97229	6.07777	6.39606	6.48847	6.37421	4.60415	5.6855	4.56901	4.99525	4.76973
3125571	MSR1	macrophage scavenger receptor 1	2.34147	up	9.99244e-05	0.00966942	5.72423	4.9412	6.81249	7.59994	6.92707	3.98309	4.24337	3.58593	4.23899	4.24619
3994795	MTM1	myotubularin 1	1.53898	up	0.00010016	0.00966942	6.12789	6.12789	6.63123	6.00335	6.49539	4.54523	5.18182	3.96298	5.08459	4.9162
3888133	CSE1L	CSE1 chromosome segregation 1-like (yeast)	2.16165	up	0.000102606	0.0097977	7.56391	6.76979	7.30376	7.30447	7.54318	4.46689	6.08206	3.85647	5.51929	5.75215
3294159	P4HA1	prolyl 4-hydroxylase, alpha polypeptide I	2.49044	up	0.000104356	0.00982431	7.86351	8.33903	8.23098	7.47957	7.59406	4.40005	6.07785	3.98179	6.4148	6.18047
2792166	MARCH1	membrane-associated ring finger (C3HC4) 1	1.85837	up	0.000104562	0.00982431	6.27658	6.11424	6.7202	7.59065	6.15598	5.27582	4.34465	4.15971	5.20201	4.58359
3257268	IFIT5	interferon-induced protein with tetratricopeptide repeats 5	1.55713	up	0.000104889	0.00982431	5.86022	6.14236	5.41728	6.66574	6.22714	5.00984	4.45251	4.24515	4.70288	4.11669
2735027	SPP1	secreted phosphoprotein 1	2.92478	up	0.000106761	0.00994733	8.66966	6.39674	8.9266	8.57574	5.86724	5.03993	4.52292	4.67041	4.83934	4.73945
3268669	BUB3	budding uninhibited by benzimidazoles 3 homolog (yeast)	2.24246	up	0.000107106	0.00994733	8.516	8.31279	8.91215	8.67498	8.31738	4.92842	7.23573	5.5257	6.89037	6.94077
2602304	TM4SF20	transmembrane 4 L six family member 20	2.29914	up	0.000108998	0.0100032	4.86815	5.68936	7.07425	6.28919	7.49875	4.32149	3.96771	4.10037	3.84431	3.69013
2899171	HIST1H1E	histone cluster 1, H1e	2.07347	up	0.000109958	0.0100032	10.0456	9.45451	10.3549	9.83965	9.23649	6.75763	8.17263	6.95229	7.97513	8.70606
2421271	SEP15	15 kDa selenoprotein	2.03395	up	0.000109774	0.0100032	8.83024	9.1301	8.83024	9.05626	8.75397	5.55501	7.66562	6.42019	7.11866	7.67159
3182781	SMC2	structural maintenance of chromosomes 2	1.83588	up	0.00010998	0.0100032	6.35269	5.18788	6.00645	5.2713	5.59197	3.5575	4.87426	3.26824	3.64934	3.88157
3031624	TMEM176A	transmembrane protein 176A	2.4657	up	0.000114823	0.0101501	10.0642	8.28678	8.99105	9.27143	8.54743	6.52009	6.01275	5.3106	7.20973	7.77918
3634811	CTSH	cathepsin H	2.36666	up	0.000113755	0.0101501	8.88536	8.26985	9.23887	8.72748	8.07815	4.93144	7.02248	5.42856	6.74063	7.24331
2899152	HIST1H2AC	histone cluster 1, H2ac	2.31842	up	0.00011362	0.0101501	9.29705	9.06511	9.6474	8.85629	7.30696	5.81382	7.36908	6.90581	6.06023	6.43178
3329343	MDK	midkine (neurite growth-promoting factor 2)	1.783	up	0.000114758	0.0101501	9.31787	7.43829	8.45003	8.47739	8.70556	6.31906	6.44005	6.73567	7.19206	6.78728
2360700	RAG1AP1	solute carrier family 50 (sugar transporter), member 1	1.8311	up	0.000115316	0.0101529	8.56846	8.25639	8.25639	7.61836	7.81491	5.43103	6.62438	5.74072	6.39743	7.16544
3720896	CDC6	cell division cycle 6 homolog (S. cerevisiae)	2.39628	up	0.000120055	0.010209	6.94097	4.81429	6.32356	6.045	6.84392	4.82156	4.31902	2.95486	3.7225	3.16837
3409081	STK38L	serine/threonine kinase 38 like	2.09664	up	0.000117429	0.010209	7.53098	7.31034	7.61441	7.59373	8.48141	5.03933	6.2746	4.4399	6.48135	5.8125
2581548	PRPF40A	PRP40 pre-mRNA processing factor 40 homolog A (S. cerevisiae)	1.93897	up	0.000120171	0.010209	7.35273	7.54126	7.9224	7.11932	8.30289	5.16636	6.47653	4.73618	6.20784	5.95683
3890555	RAE1	RAE1 RNA export 1 homolog (S. pombe)	1.91866	up	0.000117137	0.010209	7.01316	6.2093	7.17648	7.41062	6.78757	4.47886	5.60942	4.00378	5.55026	5.36149
2525852	RPE	ribulose-5-phosphate-3-epimerase	1.90076	up	0.000119038	0.010209	6.40705	6.87481	7.41634	7.43888	6.44484	4.41966	5.8482	4.22795	5.20741	5.37491
3880706	ENTPD6	ectonucleoside triphosphate diphosphohydrolase 6 (putative)	1.8601	up	0.000116776	0.010209	8.82507	8.31174	8.54287	8.16423	8.29747	6.14371	6.60741	5.50217	7.33141	7.25617
3162529	C9orf150	chromosome 9 open reading frame 150	1.80932	up	0.000119331	0.010209	6.91309	7.86322	6.81986	7.44772	7.31082	5.15832	5.35114	4.67439	6.43909	5.68519
3511698	EPSTI1	epithelial stromal interaction 1 (breast)	1.75609	up	0.0001197	0.010209	5.54505	5.54505	6.22476	6.96612	6.00307	4.70812	4.81742	4.00455	3.73745	4.23604
2472914	UBXD4	UBX domain protein 2A	1.69356	up	0.000120591	0.010209	4.87555	5.77206	5.97886	5.88961	5.31286	4.28022	4.10419	2.95167	3.94202	4.08303
2720251	NCAPG	non-SMC condensin I complex, subunit G	1.58517	up	0.000119299	0.010209	5.6684	4.55166	5.95274	5.20108	5.25158	4.06014	3.91719	3.21169	3.70185	3.80873
2403261	IFI6	interferon, alpha-inducible protein 6	2.52035	up	0.000124821	0.0104858	10.427	10.8	8.5339	8.71213	8.73124	6.71901	7.14744	5.95817	7.36018	7.41764
2331822	ZMPSTE24	zinc metallopeptidase (STE24 homolog, S. cerevisiae)	2.29932	up	0.000125998	0.0104858	7.97013	7.94854	7.47656	8.08303	8.3204	4.91759	6.65535	4.17714	6.22609	6.32589
2404377	WDR57	small nuclear ribonucleoprotein 40kDa (U5)	2.23087	up	0.000126339	0.0104858	6.76115	5.61692	6.39672	6.74657	5.58506	3.35227	4.21921	2.82826	4.54689	5.00543
2377229	CD55	CD55 molecule, decay accelerating factor for complement (Cromer blood group)	2.21122	up	0.000126731	0.0104858	7.26711	7.53528	8.22403	8.13811	7.98164	4.63614	6.23944	4.72045	6.87718	5.61686
2555490	XPO1	exportin 1 (CRM1 homolog, yeast)	1.90783	up	0.000126307	0.0104858	7.11992	7.12486	6.94624	6.94624	7.40353	4.20462	6.26938	4.54084	5.34171	5.6451
2580955	NMI	N-myc (and STAT) interactor	1.54404	up	0.000127196	0.0104858	5.01983	5.01983	5.48277	5.01983	6.14016	3.41793	4.03704	3.47434	3.83273	4.20017
3594825	PIGB	phosphatidylinositol glycan anchor biosynthesis, class B	1.3514	up	0.000125791	0.0104858	5.29728	5.28013	5.17007	5.60212	5.00534	4.0371	4.15068	3.27077	4.21626	3.92315
3031650	ABP1	amiloride binding protein 1 (amine oxidase (copper-containing))	1.94719	up	0.000127955	0.010509	8.50823	7.30906	6.68154	7.36947	6.91234	5.93827	5.18535	4.65953	5.35853	5.90301
2685908	CLDND1	claudin domain containing 1	2.21145	up	0.000130844	0.0106843	8.42118	7.95262	8.2109	8.6906	7.12529	5.26401	6.85771	4.7277	6.46308	6.03083
3717395	SUZ12	suppressor of zeste 12 homolog (Drosophila)	2.10991	up	0.00013427	0.0108257	7.19304	6.23399	7.1556	6.60527	7.41062	3.86003	5.55137	3.88785	5.17241	5.5773
2979056	NUP43	nucleoporin 43kDa	1.81472	up	0.000133704	0.0108257	5.74335	5.872	6.7875	5.53689	6.80385	4.07615	4.80547	3.53121	4.58698	4.67017
2791419	FAM198B	family with sequence similarity 198, member B	2.19692	up	0.000134846	0.0108325	6.74342	7.3082	6.85619	8.18795	7.52282	4.01384	5.50682	4.36682	5.9113	5.8352
3247784	TFAM	transcription factor A, mitochondrial	1.43776	up	0.000135613	0.0108545	7.74161	6.96377	7.35281	7.30033	7.66338	5.445	6.59253	5.79239	5.93629	6.06689
3129149	PBK	PDZ binding kinase	2.2808	up	0.000136199	0.0108619	6.09712	4.2187	5.66088	6.03326	5.50354	3.49844	4.47181	2.48324	3.03234	2.62369
2926802	MYB	v-myb myeloblastosis viral oncogene homolog (avian)	1.90883	up	0.00013815	0.0109777	5.45798	5.60493	7.33688	6.4485	6.34779	4.38018	4.27923	3.70688	4.91983	4.36582
3427352	NEDD1	neural precursor cell expressed, developmentally down-regulated 1	2.09879	up	0.000144557	0.0111199	6.02404	6.25221	6.30401	6.02404	5.90056	3.56805	4.8915	2.49113	4.36386	4.69634
3672489	IRF8	interferon regulatory factor 8	2.09292	up	0.000144795	0.0111199	8.31273	7.97718	9.07324	9.70608	8.22765	5.57655	7.26669	6.27049	7.17153	6.54702
2947081	HIST1H4L	histone cluster 1, H4l	2.08133	up	0.000144601	0.0111199	6.2894	5.39802	7.51891	7.18066	6.72275	4.01123	4.91605	4.06706	5.25722	4.45151
2749380	TMEM144	transmembrane protein 144	1.95536	up	0.000144173	0.0111199	6.55353	6.37337	5.7999	5.63871	6.9678	3.77477	4.17303	3.49784	5.09355	5.01731
2372211	PLA2G4A	phospholipase A2, group IVA (cytosolic, calcium-dependent)	1.91294	up	0.000143604	0.0111199	5.59334	5.04072	5.48644	4.46436	5.96087	4.23226	3.39354	2.3881	3.5801	3.38707
3451670	PUS7L	pseudouridylate synthase 7 homolog (S. cerevisiae)-like	1.73814	up	0.000144528	0.0111199	5.28328	5.44431	5.75301	5.28328	6.67378	3.26003	4.37785	3.62826	4.20794	4.27289
2793951	HMGB2	high mobility group box 2	1.6443	up	0.00014331	0.0111199	7.07299	6.48118	7.70621	6.50816	6.97578	5.12849	5.87482	4.64264	5.6239	5.25297
3236448	SUV39H2	suppressor of variegation 3-9 homolog 2 (Drosophila)	1.31796	up	0.000142673	0.0111199	4.94894	4.695	5.04923	4.695	4.7225	3.67648	3.51063	2.86639	3.91534	3.55205
2976113	IFNGR1	interferon gamma receptor 1	2.00132	up	0.000146382	0.0111876	7.78279	7.13608	7.30006	8.12885	7.94715	4.88911	6.42097	4.62005	6.18581	6.17238
2636185	SLC35A5	solute carrier family 35, member A5	2.34794	up	0.000150365	0.0112106	8.04402	8.64725	7.81858	7.89548	7.73556	5.05734	6.46031	4.06192	6.10071	6.72092
3880767	PYGB	phosphorylase, glycogen; brain	1.95713	up	0.000149473	0.0112106	9.75858	7.92186	9.01917	7.92186	8.53496	6.10052	6.61698	6.40925	7.32309	6.92096
3784509	ZNF271	zinc finger protein 271	1.9021	up	0.000150349	0.0112106	5.35227	5.8108	4.85607	5.2432	4.68673	3.06887	3.64556	2.07857	3.62875	4.01684
3466369	FGD6	FYVE, RhoGEF and PH domain containing 6	1.88481	up	0.000149326	0.0112106	6.13952	4.59367	5.07838	5.07296	5.57474	3.24788	3.42699	2.58694	4.35573	3.41768
3971923	ZFX	zinc finger protein, X-linked	1.86686	up	0.000148436	0.0112106	6.45959	7.32573	6.69907	7.66605	7.20533	5.1385	5.77124	4.05596	5.73566	5.32009
2992963	CCDC126	coiled-coil domain containing 126	1.81154	up	0.000147518	0.0112106	6.02108	6.41743	5.95388	6.57905	6.9069	4.23485	5.25054	3.48887	4.85004	4.99632
2723710	PGM2	phosphoglucomutase 2	1.76253	up	0.000150759	0.0112106	6.9718	6.84316	7.40842	7.10371	7.66148	5.15992	5.63283	4.3528	6.14069	5.88967
3142554	SNX16	sorting nexin 16	1.62429	up	0.00015023	0.0112106	5.04574	5.03296	5.43223	5.14409	5.51161	3.08067	4.28365	2.78076	3.97671	3.92338
2966636	ASCC3	activating signal cointegrator 1 complex subunit 3	1.46878	up	0.000152896	0.0112555	6.62878	6.13901	5.89144	5.89144	6.59816	4.35162	5.22569	4.25867	5.02231	4.94666
3443296	M6PR	mannose-6-phosphate receptor (cation dependent)	2.36603	up	0.000154809	0.0113529	9.7037	9.33319	9.75977	10.0513	9.31668	6.00257	8.05463	6.05087	8.25257	7.9738
2434129	HIST2H2AB	histone cluster 2, H2ab	2.24185	up	0.0001553	0.0113529	9.69266	9.00811	9.79421	9.97626	8.37659	5.96133	8.14746	6.5208	7.39063	7.61836
3986346	CLDN2	claudin 2	1.85962	up	0.000156283	0.0113529	6.32606	6.04395	5.25079	5.19326	4.50117	3.80486	3.01322	3.27742	4.07875	3.8429
3800619	ROCK1	Rho-associated, coiled-coil containing protein kinase 1	1.5919	up	0.000156063	0.0113529	6.42089	6.41522	6.79419	6.10869	6.19421	4.51252	5.64763	3.99744	4.93088	4.88523
2939892	LYRM4	LYR motif containing 4	1.58351	up	0.000157111	0.0113755	7.02901	6.76199	7.64595	7.34052	6.35127	5.53093	5.52499	4.84238	5.30386	6.00904
3617920	ATPBD4	ATP binding domain 4	1.34773	up	0.000157659	0.0113778	3.99587	4.00224	4.06147	3.99587	3.76822	2.56655	2.67754	1.9027	2.81537	3.12289
2339414	USP1	ubiquitin specific peptidase 1	1.69734	up	0.000158297	0.0113865	6.08942	6.51577	6.16216	6.20029	6.57264	4.19915	5.20272	3.58253	4.85485	5.21429
2651671	MYNN	myoneurin	1.52165	up	0.000159073	0.011405	6.11545	6.30871	6.1235	6.07213	6.22891	4.30564	5.29095	3.84402	4.62592	5.17389
3684782	CDR2	cerebellar degeneration-related protein 2, 62kDa	1.37253	up	0.000160437	0.0114284	6.97046	6.9553	7.28478	6.94037	6.95338	5.56903	5.87249	4.98467	6.25202	5.56344
3754736	DDX52	DEAD (Asp-Glu-Ala-Asp) box polypeptide 52	1.32887	up	0.000160418	0.0114284	5.70696	5.57962	5.83866	6.11308	6.00516	4.18463	4.99623	4.07848	4.52455	4.81523
2710599	CLDN1	claudin 1	3.37145	up	0.00016571	0.0114699	8.90931	5.56969	8.22722	7.29052	9.4924	5.82046	4.66243	3.32356	4.80419	4.02125
3124537	CTSB	cathepsin B	2.75523	up	0.00016303	0.0114699	10.3533	9.47568	10.5643	10.6581	9.79474	5.83678	7.7604	6.26053	8.99881	8.21342
2915828	NT5E	5'-nucleotidase, ecto (CD73)	2.42912	up	0.000165438	0.0114699	7.50018	8.03221	7.29268	5.94628	6.27591	4.18039	4.40254	3.43678	5.544	5.33794
3345774	JRKL	jerky homolog-like (mouse)	2.20039	up	0.00016444	0.0114699	5.74901	6.29036	7.97219	6.31303	7.46853	4.17324	5.14213	3.81123	5.03567	4.62891
2352228	CAPZA1	capping protein (actin filament) muscle Z-line, alpha 1	1.97689	up	0.000163758	0.0114699	8.57418	8.5869	9.11513	8.7818	7.9858	5.53118	7.50879	6.23923	6.43363	7.44654
3259253	ENTPD1	ectonucleoside triphosphate diphosphohydrolase 1	1.94449	up	0.000165308	0.0114699	6.82868	6.82868	7.22994	8.27346	6.43049	5.02703	5.82899	4.32404	5.61349	5.07524
2649609	MLF1	myeloid leukemia factor 1	1.74286	up	0.000165334	0.0114699	4.57392	4.40003	5.09267	4.40003	5.83931	3.49365	3.25034	2.45952	2.80397	3.58418
2370123	XPR1	xenotropic and polytropic retrovirus receptor 1	1.68526	up	0.000164968	0.0114699	7.62465	6.87481	7.36231	6.61002	7.20115	5.59807	5.2929	4.47446	6.10927	5.77191
2454532	INTS7	integrator complex subunit 7	1.49512	up	0.000163009	0.0114699	5.63978	5.18874	6.16283	5.18874	5.97371	4.07869	4.41093	3.50572	4.17692	4.50595
3351300	CD3G	CD3g molecule, gamma (CD3-TCR complex)	1.92242	up	0.000168262	0.0116101	5.71282	6.06463	7.43534	7.22361	6.89804	4.82493	5.39906	4.49257	4.96765	4.03812
3103818	HNF4G	hepatocyte nuclear factor 4, gamma	2.47324	up	0.000173118	0.0117883	6.33519	6.60977	7.28545	7.01794	9.05488	5.37054	5.35302	3.70882	4.7206	4.78405
2386747	GPR137B	G protein-coupled receptor 137B	1.88897	up	0.000173268	0.0117883	7.61545	6.09888	6.934	7.36541	6.71375	4.42393	5.2221	4.30976	5.55405	5.77278
3258260	EXOC6	exocyst complex component 6	1.75687	up	0.000173205	0.0117883	5.85073	5.82198	6.11469	5.78123	5.78707	4.17911	4.82622	2.7877	4.26988	4.50844
2758686	LYAR	Ly1 antibody reactive homolog (mouse)	1.65051	up	0.00017299	0.0117883	5.60119	5.50394	6.86674	5.50394	5.64915	4.52834	4.22007	3.46953	4.22268	4.43181
3471224	ATPBD1C	GPN-loop GTPase 3	1.41357	up	0.000173522	0.0117883	5.36533	5.58825	5.73096	6.00007	5.00191	3.90781	4.2554	3.67748	4.09906	4.67892
2950329	HLA-DPA1	major histocompatibility complex, class II, DP alpha 1	2.90618	up	0.000175324	0.0118741	11.0792	10.3395	10.4226	10.0808	8.40565	5.99192	9.00632	6.38876	7.31638	7.0935
2807359	OSMR	oncostatin M receptor	1.89648	up	0.000178431	0.0119739	7.08826	6.69061	7.48337	6.84633	6.56365	4.38747	5.11689	4.09772	6.12654	5.46119
3106243	RIPK2	receptor-interacting serine-threonine kinase 2	1.80076	up	0.000178075	0.0119739	5.87527	5.87527	6.26448	5.87527	7.01121	4.54163	4.41984	3.24561	4.728	4.96262
2705706	TNFSF10	tumor necrosis factor (ligand) superfamily, member 10	2.42203	up	0.000183042	0.0120799	8.40727	9.41978	7.63306	7.8598	8.61966	5.14532	6.13633	4.75938	6.50064	7.28776
2350840	GNAI3	guanine nucleotide binding protein (G protein), alpha inhibiting activity polypeptide 3	1.79588	up	0.000182865	0.0120799	6.9589	6.73464	7.24376	7.27826	7.74155	5.20025	5.9529	4.21051	6.01428	5.59975
3432438	OAS1	2'-5'-oligoadenylate synthetase 1, 40/46kDa	1.74826	up	0.000181314	0.0120799	8.71371	7.84555	7.31022	8.06032	8.26486	6.21026	6.50487	5.34139	6.98752	6.40932
3743167	MED31	mediator complex subunit 31	1.7108	up	0.000183304	0.0120799	7.6226	7.58123	7.6226	7.64156	6.41045	5.45556	5.88144	4.80892	6.19064	5.98788
3458133	PRIM1	primase, DNA, polypeptide 1 (49kDa)	1.64477	up	0.00018309	0.0120799	6.27538	6.07842	6.78781	7.01053	6.44618	5.42548	5.13754	3.84866	4.80319	5.15958
2949471	NEU1	sialidase 1 (lysosomal sialidase)	1.62633	up	0.000184668	0.0121335	9.08463	8.04355	7.77414	7.66998	8.0791	6.29236	6.51278	5.89516	6.84523	6.97421
3018535	BCAP29	B-cell receptor-associated protein 29	1.76288	up	0.000188187	0.0123279	6.10592	6.46414	6.06832	6.08125	7.10804	5.01741	4.98285	3.51163	4.37733	5.12405
3562746	C14orf106	MIS18 binding protein 1	1.28885	up	0.000189257	0.0123613	4.39874	4.79889	5.00064	4.61569	4.67215	3.37698	3.90766	2.85974	3.45948	3.43796
3410695	DNM1L	dynamin 1-like	1.51052	up	0.000191373	0.0124257	5.31695	4.69604	5.16926	4.59243	5.27705	3.60244	2.87563	3.037	4.03603	3.94803
3293887	ASCC1	activating signal cointegrator 1 complex subunit 1	1.38583	up	0.000191008	0.0124257	6.63816	6.75604	6.47747	6.78562	6.69417	4.63434	5.58699	4.84284	5.59144	5.76668
3047953	C7orf25	chromosome 7 open reading frame 25	1.39827	up	0.000192414	0.0124566	5.46125	6.02105	5.6336	5.86475	4.90926	3.96077	4.40414	3.9544	3.95135	4.62792
2928392	VTA1	Vps20-associated 1 homolog (S. cerevisiae)	2.17108	up	0.000193939	0.0125184	6.83553	6.97642	7.0148	6.86401	7.09887	4.09412	5.43931	3.25499	5.24481	5.901
2738244	FLJ20184		1.38505	up	0.000194581	0.0125232	5.15567	5.79804	5.50906	4.69493	5.57925	4.22218	3.5076	4.16785	3.81429	4.09975
2731381	CXCL1	chemokine (C-X-C motif) ligand 1 (melanoma growth stimulating activity, alpha)	2.77402	up	0.00019801	0.0125464	9.85925	6.80991	9.12947	8.85641	9.09782	6.79856	5.98535	4.70338	6.91328	5.48217
2692060	PARP9	poly (ADP-ribose) polymerase family, member 9	2.70646	up	0.000197109	0.0125464	9.43552	9.6545	9.03473	9.55873	9.23997	5.1732	7.72373	5.09972	7.79303	7.60146
3385769	CTSC	cathepsin C	2.13611	up	0.000198362	0.0125464	8.15314	7.66273	8.54361	8.63671	8.71447	5.45025	6.66683	4.89017	6.94909	7.07375
3530982	KIAA1333	G2/M-phase specific E3 ubiquitin protein ligase	1.52598	up	0.000197635	0.0125464	4.72587	4.74141	4.99332	4.76845	4.84878	3.10231	3.83998	2.28124	3.7497	3.47472
2808290	ZNF131	zinc finger protein 131	1.32443	up	0.000197878	0.0125464	5.49141	5.70648	5.96758	5.5517	5.74005	3.8299	4.61832	3.97067	4.61634	4.79986
2992814	GPNMB	glycoprotein (transmembrane) nmb	2.53282	up	0.000207503	0.0125576	9.52039	7.65525	9.08631	9.56537	9.52451	5.42616	6.52642	5.87637	8.1968	6.66199
2591367	CALCRL	calcitonin receptor-like	2.51324	up	0.000206363	0.0125576	6.23067	6.48083	6.71017	7.20074	6.40404	2.47494	4.54828	3.03751	5.25176	5.14777
2882098	SPARC	secreted protein, acidic, cysteine-rich (osteonectin)	2.47201	up	0.00020909	0.0125576	10.2375	9.58385	10.3076	11.1867	8.94545	6.41501	8.41825	6.60874	8.35222	8.10685
3351200	TMPRSS4	transmembrane protease, serine 4	2.45853	up	0.000208251	0.0125576	7.68402	6.94755	10.079	8.07147	8.6432	5.86155	5.4923	5.16703	6.4834	6.1283
3719962	PSMB3	proteasome (prosome, macropain) subunit, beta type, 3	2.33284	up	0.000199782	0.0125576	9.88908	9.01901	9.85111	9.68693	8.33689	6.15262	7.76973	5.77011	7.46859	7.95777
3356038	TMEM45B	transmembrane protein 45B	2.17266	up	0.000204533	0.0125576	8.46243	7.18718	7.99651	8.6331	8.34706	5.63682	6.72873	4.44749	6.44812	6.50181
3925439	STCH	heat shock protein 70kDa family, member 13	2.12283	up	0.000207843	0.0125576	6.91954	7.19857	7.12046	7.25114	7.56524	4.12127	5.92848	3.80586	5.6026	5.98258
3375999	C11orf48	chromosome 11 open reading frame 48	2.0843	up	0.000207186	0.0125576	6.07506	6.64754	6.77336	6.53092	5.97939	2.69578	5.20974	4.27097	4.45519	4.95307
3286776	C10orf10	chromosome 10 open reading frame 10	2.06419	up	0.000200245	0.0125576	9.18201	7.65	7.76691	9.21171	7.65238	6.15665	6.56646	5.35679	6.97904	6.0831
4017810	ACSL4	acyl-CoA synthetase long-chain family member 4	1.93862	up	0.000208332	0.0125576	6.22957	6.50792	6.8334	6.59814	7.19782	4.60838	4.9864	3.28903	5.4629	5.32707
3626555	ADAM10	ADAM metallopeptidase domain 10	1.88559	up	0.000205855	0.0125576	8.01436	7.78164	7.97318	7.92082	8.45464	5.2209	6.58805	5.17194	6.87049	6.86533
3684486	IGSF6	immunoglobulin superfamily, member 6	1.80928	up	0.000207236	0.0125576	6.30094	5.84133	7.14377	7.50158	7.52475	5.27395	5.16932	4.34159	5.31145	5.16965
3879467	XRN2	5'-3' exoribonuclease 2	1.78563	up	0.000208898	0.0125576	7.87392	7.20433	7.53692	7.53437	8.07222	5.55485	6.25172	4.65081	6.56513	6.2711
2698565	TFDP2	transcription factor Dp-2 (E2F dimerization partner 2)	1.75767	up	0.000206152	0.0125576	8.2931	7.84237	7.56799	7.5803	7.85084	5.74062	6.15578	4.96272	6.95475	6.53236
3217807	TEX10	testis expressed 10	1.5577	up	0.000205629	0.0125576	6.26707	6.023	6.30758	6.55232	6.07964	4.16423	5.42553	3.93038	5.1716	4.74937
2894663	PAK1IP1	PAK1 interacting protein 1	1.49994	up	0.000203324	0.0125576	6.48734	5.66053	7.19883	6.44941	6.41148	5.03821	5.14501	4.44253	4.8703	5.21184
3623683	GABPB2	GA binding protein transcription factor, beta subunit 2	1.48513	up	0.00020938	0.0125576	6.49629	6.49688	6.69706	6.90933	6.34717	5.04118	5.53742	4.1264	5.37106	5.44504
3568080	WDR89	WD repeat domain 89	1.44451	up	0.000205289	0.0125576	5.72975	6.11463	5.50244	5.7159	6.04998	4.2825	4.7365	3.50326	4.7359	4.632
3428088	ACTR6	ARP6 actin-related protein 6 homolog (yeast)	1.31238	up	0.000201919	0.0125576	3.64313	4.18273	4.01028	4.34642	3.73077	2.74899	3.24322	2.60928	2.35728	2.39264
3560617	SNX6	sorting nexin 6	1.99293	up	0.000210234	0.0125746	6.55543	6.97665	7.06381	7.30549	6.4528	3.83278	6.05416	4.10107	5.00641	5.39509
3257338	MPHOSPH1	kinesin family member 20B	1.39864	up	0.000211945	0.0126085	3.51479	3.05685	3.92468	3.16549	4.2354	2.3972	2.40428	1.86808	2.12048	2.11399
3061651	BET1	blocked early in transport 1 homolog (S. cerevisiae)	2.08542	up	0.000213363	0.0126245	7.6008	8.09686	7.32734	7.66798	9.27498	5.44173	5.98946	4.98221	6.34328	6.78419
3407926	CMAS	cytidine monophosphate N-acetylneuraminic acid synthetase	1.35381	up	0.000213236	0.0126245	6.31399	6.98804	6.63673	7.15443	6.48891	5.15736	5.69295	4.89627	5.28107	5.78538
3651672	ANKS4B	ankyrin repeat and sterile alpha motif domain containing 4B	1.93349	up	0.000213985	0.0126274	5.85249	5.0764	6.18704	6.85391	6.79017	5.03146	3.52573	3.78462	4.54581	4.20494
4015397	TSPAN6	tetraspanin 6	2.31111	up	0.000217891	0.0126878	7.22259	7.79676	6.69821	8.20861	6.60665	4.68575	6.12564	3.5332	5.07865	5.55403
3342983	TMEM126B	transmembrane protein 126B	1.88996	up	0.000217869	0.0126878	5.32453	5.44078	5.90388	6.25448	4.45492	3.65327	4.44294	2.73265	3.38331	3.71661
2562271	CAPG	capping protein (actin filament), gelsolin-like	1.87609	up	0.000216575	0.0126878	9.43393	7.88123	9.98439	8.87678	8.82444	7.13535	6.94243	6.49192	7.74357	7.30703
3759356	EFTUD2	elongation factor Tu GTP binding domain containing 2	1.85376	up	0.000217149	0.0126878	8.14658	6.86816	7.9709	7.64672	7.42085	5.22454	6.15421	4.72386	6.33803	6.34379
3944046	HMG2L1	HMG box domain containing 4	1.70282	up	0.00021721	0.0126878	7.2087	6.68156	6.87284	6.52152	6.9091	4.82852	5.53762	3.98257	5.84244	5.48849
3146898	YWHAZ	tyrosine 3-monooxygenase/tryptophan 5-monooxygenase activation protein, zeta polypeptide	2.62929	up	0.000222455	0.0127994	6.93331	6.58824	7.48916	6.91861	6.86479	3.96999	5.0831	2.16735	4.69659	5.73065
2903189	HLA-DRA	major histocompatibility complex, class II, DR alpha	2.5537	up	0.000222714	0.0127994	10.9073	10.0074	10.4586	10.8912	9.71456	5.9182	9.19783	7.58001	8.64192	7.87266
2739755	C4orf16	adaptor-related protein complex 1 associated regulatory protein	1.19341	up	0.000222692	0.0127994	5.48391	5.79071	5.7319	5.605	6.11146	4.47521	4.61951	4.12292	4.77991	4.75837
2944068	DEK	DEK oncogene	2.03003	up	0.000223609	0.0128174	8.16129	8.06709	8.79675	8.06709	8.11153	5.4841	6.73687	4.91649	6.6759	7.24023
3978453	GNL3L	guanine nucleotide binding protein-like 3 (nucleolar)-like	1.37436	up	0.000225122	0.0128706	7.16	6.55724	6.65852	7.31847	7.12049	5.37426	5.58483	5.04408	6.14939	5.79036
2764054	SEPSECS	Sep (O-phosphoserine) tRNA:Sec (selenocysteine) tRNA synthase	1.37001	up	0.000226807	0.0129333	5.01268	5.47869	5.58654	5.2392	5.39212	4.40947	4.56742	3.50466	3.75338	3.62423
3233322	C10orf18	family with sequence similarity 208, member B	1.5379	up	0.000227584	0.012944	5.32546	5.18263	5.18263	5.59436	5.5048	3.46588	4.32616	2.85205	4.27082	4.18547
2418451	CRYZ	crystallin, zeta (quinone reductase)	2.36618	up	0.000228222	0.0129469	7.35709	6.85833	6.61328	6.36983	6.65252	3.58757	4.85559	2.85814	4.84124	5.87761
3401804	RAD51AP1	RAD51 associated protein 1	2.00875	up	0.000230602	0.0130483	5.97399	5.25071	5.94013	7.42123	5.56206	4.53949	4.46537	3.58927	4.25663	3.25364
2578028	CXCR4	chemokine (C-X-C motif) receptor 4	2.00813	up	0.000233615	0.0130842	7.98647	6.51003	8.47201	8.56024	8.38708	5.34899	6.33321	5.43268	6.24854	6.51175
2781736	CFI	complement factor I	1.62668	up	0.000232124	0.0130842	5.51904	4.90204	6.0793	6.0473	4.78702	4.176	3.85307	3.19543	3.74083	4.23598
3988874	UBE2A	ubiquitin-conjugating enzyme E2A	1.59514	up	0.000233088	0.0130842	6.2028	5.79591	5.89102	6.72708	5.68007	3.75295	4.90599	4.04219	4.47104	5.14904
2434971	RFX5	regulatory factor X, 5 (influences HLA class II expression)	1.34611	up	0.00023307	0.0130842	6.69549	6.40759	6.84725	6.23193	6.41136	4.88416	5.43317	4.51697	5.52755	5.5012
3016070	MUC17	mucin 17, cell surface associated	3.09418	up	0.000234827	0.013098	7.98493	6.58213	5.35231	8.15565	9.49527	5.20002	4.51033	3.48035	4.58523	4.32346
2400177	CAMK2N1	calcium/calmodulin-dependent protein kinase II inhibitor 1	1.72136	up	0.000235051	0.013098	9.01055	7.73033	8.77677	9.52264	8.59584	7.52305	6.98748	6.38747	7.4186	6.71271
3174816	ANXA1	annexin A1	3.52408	up	0.000250787	0.0131043	12.4942	9.28645	10.0624	9.50093	7.82707	5.44556	7.51451	5.16768	7.14103	6.28185
3881443	TPX2	TPX2, microtubule-associated, homolog (Xenopus laevis)	2.6285	up	0.000251834	0.0131043	8.16246	4.9963	7.55056	6.92779	7.46517	4.05366	5.55277	3.5146	4.54734	4.29139
3445544	FLJ22662		2.38959	up	0.000248961	0.0131043	8.31151	7.46702	8.33486	7.69207	7.8421	3.97433	5.62087	4.70618	6.54507	6.85315
2584134	FAP	fibroblast activation protein, alpha	2.32723	up	0.000243252	0.0131043	4.19014	4.6157	5.63249	6.95673	4.48663	3.45467	2.90386	2.13039	2.91616	2.84045
3126087	ASAH1	N-acylsphingosine amidohydrolase (acid ceramidase) 1	2.15935	up	0.000237496	0.0131043	8.93986	9.24839	9.04333	9.72558	9.20804	5.84619	7.73838	5.96317	7.82086	7.99983
3175119	OSTF1	osteoclast stimulating factor 1	2.06653	up	0.000244388	0.0131043	7.90198	7.58123	8.25329	8.53111	7.70875	4.75306	6.83004	5.00664	6.31679	6.73718
3119945	GRINA	glutamate receptor, ionotropic, N-methyl D-aspartate-associated protein 1 (glutamate binding)	1.99416	up	0.000241386	0.0131043	9.56608	8.69478	9.74239	9.67003	8.37348	7.32385	7.00948	6.00741	8.08534	7.64986
4026560	FAM58A	family with sequence similarity 58, member A	1.94629	up	0.000238798	0.0131043	5.90106	5.80926	5.46775	6.47515	4.56127	3.94972	4.08725	2.59276	3.57562	4.27771
3831143	TBCB	tubulin folding cofactor B	1.939	up	0.000247708	0.0131043	9.0246	8.8165	9.31119	8.91348	8.16202	6.39905	6.96624	5.70895	7.79181	7.66676
3597476	RAB8B	RAB8B, member RAS oncogene family	1.93392	up	0.000251818	0.0131043	6.68415	6.99954	7.03017	7.3053	6.78696	4.23931	5.95634	3.81394	5.62444	5.50249
2693081	ZNF148	zinc finger protein 148	1.91973	up	0.000242358	0.0131043	7.68233	7.49221	6.90125	6.71187	7.23661	4.55252	5.58753	4.18665	6.02375	6.07518
3668617	PSMD7	proteasome (prosome, macropain) 26S subunit, non-ATPase, 7	1.87356	up	0.00023936	0.0131043	9.6581	8.64612	9.98443	9.35944	9.00776	7.17884	7.83551	6.25393	7.93915	8.08064
2428405	RHOC	ras homolog gene family, member C	1.79805	up	0.000245315	0.0131043	10.2732	8.99718	9.57471	9.55983	8.25188	7.35917	7.72233	6.84476	7.85566	7.8846
3441215	C12orf4	chromosome 12 open reading frame 4	1.79099	up	0.000238309	0.0131043	5.58549	5.65061	5.68571	6.60691	5.27385	3.13951	4.95871	3.48875	4.01239	4.24823
2950277	HLA-DMA	major histocompatibility complex, class II, DM alpha	1.78959	up	0.000248287	0.0131043	8.8884	7.44626	8.05093	8.40888	8.48685	6.14012	6.79338	5.46562	7.21433	6.71995
2348992	VCAM1	vascular cell adhesion molecule 1	1.78405	up	0.000248271	0.0131043	6.05433	5.58722	6.19184	6.78837	7.08408	4.41406	4.57323	3.64426	5.36517	4.78887
3425134	TMTC3	transmembrane and tetratricopeptide repeat containing 3	1.74236	up	0.000247638	0.0131043	6.83939	6.85944	6.59716	6.59716	6.61806	4.30858	5.96182	3.94241	5.39853	5.18806
3107661	INTS8	integrator complex subunit 8	1.63254	up	0.000239442	0.0131043	6.2815	6.06888	6.80142	6.1342	7.22277	4.31148	5.4738	4.26073	4.98136	5.31874
2728189	PAICS	phosphoribosylaminoimidazole carboxylase, phosphoribosylaminoimidazole succinocarboxamide synthetase	1.60797	up	0.000243577	0.0131043	6.10867	5.68967	6.72112	6.01066	6.3874	4.76666	4.10745	3.7588	5.21196	5.0328
3545466	AHSA1	AHA1, activator of heat shock 90kDa protein ATPase homolog 1 (yeast)	1.59349	up	0.000241883	0.0131043	8.21228	7.3799	8.55838	8.09702	7.79128	6.12415	6.74295	5.55145	6.76632	6.88654
3098935	TGS1	trimethylguanosine synthase 1	1.57913	up	0.000244813	0.0131043	6.51758	5.99314	6.55699	6.38911	7.31904	4.48353	5.2062	4.37733	5.59544	5.21771
3096368	HOOK3	hook homolog 3 (Drosophila)	1.43545	up	0.000251549	0.0131043	6.59971	6.45401	7.28745	6.94543	7.20413	5.14317	6.11536	4.89224	5.70548	5.45723
3043936	FKBP14	FK506 binding protein 14, 22 kDa	1.33804	up	0.000237686	0.0131043	5.5571	5.83462	5.88552	6.32046	5.47475	4.37881	4.8917	3.86552	4.62891	4.6173
3929664	TMEM50B	transmembrane protein 50B	1.71928	up	0.000252822	0.0131109	6.33307	7.04796	7.35554	7.02975	6.47573	4.29245	5.82406	4.47935	5.66003	5.38973
2407191	GNL2	guanine nucleotide binding protein-like 2 (nucleolar)	1.69604	up	0.000253153	0.0131109	7.90578	7.53415	7.67033	7.3874	7.74392	4.88322	6.49684	5.36621	6.6169	6.39823
3461981	TSPAN8	tetraspanin 8	3.14158	up	0.000255044	0.0131163	10.7245	11.2736	10.7217	10.8051	11.7474	5.21779	9.32908	7.5567	8.11946	9.34134
2707764	DCUN1D1	DCN1, defective in cullin neddylation 1, domain containing 1 (S. cerevisiae)	2.34999	up	0.000254985	0.0131163	8.9675	9.06892	8.43016	8.48235	9.18619	5.30136	7.66887	5.10538	6.86202	7.44751
2545549	SLC5A6	solute carrier family 5 (sodium-dependent vitamin transporter), member 6	1.45371	up	0.000254212	0.0131163	6.84529	6.42326	7.51825	7.01304	7.33166	5.9628	5.40425	4.86869	5.84454	5.7827
2476116	SLC30A6	solute carrier family 30 (zinc transporter), member 6	1.63092	up	0.000256327	0.0131516	6.48796	7.02377	6.77713	6.71036	6.88834	4.4957	5.83555	4.26504	5.34662	5.79004
4016572	MORF4L2	mortality factor 4 like 2	2.53797	up	0.000261783	0.0132517	9.07964	9.04335	8.74623	9.19283	8.89726	4.90434	7.23277	5.02589	7.52779	7.57864
3572461	C14orf1	chromosome 14 open reading frame 1	2.11768	up	0.000261891	0.0132517	8.49172	8.94888	8.70116	8.16734	7.27497	5.77085	6.51012	4.86127	7.06963	6.78379
3432514	OAS2	2'-5'-oligoadenylate synthetase 2, 69/71kDa	2.05219	up	0.000260471	0.0132517	7.76007	8.11409	6.77822	5.99478	7.49341	4.69152	5.12292	4.47639	6.03237	5.5564
3878836	RIN2	Ras and Rab interactor 2	1.36212	up	0.000259234	0.0132517	8.25703	7.34594	7.39622	7.59213	7.31915	6.45575	5.96325	5.69014	6.56892	6.42181
3200611	SCARNA8	small Cajal body-specific RNA 8	1.54381	up	0.000263982	0.0133269	5.29438	5.28604	5.69167	6.18795	5.48589	4.33104	4.39584	3.06586	3.94574	4.48838
3884100	RPN2	ribophorin II	2.26395	up	0.000270594	0.0133844	9.7116	9.29071	9.1405	9.17311	9.36373	5.86362	7.59803	5.74154	7.90348	8.25325
2950199	PSMB8	proteasome (prosome, macropain) subunit, beta type, 8 (large multifunctional peptidase 7)	2.11668	up	0.000267656	0.0133844	7.90621	6.89226	8.92701	8.1582	6.86315	5.99602	6.19975	4.56227	5.4093	5.99609
4021341	ZDHHC9	zinc finger, DHHC-type containing 9	1.86552	up	0.000266668	0.0133844	8.43463	8.57676	7.98327	8.38919	8.59373	5.87653	6.80874	5.33111	7.15983	7.47378
2934167	MRPL18	mitochondrial ribosomal protein L18	1.79488	up	0.000269614	0.0133844	7.94773	7.54196	8.1803	8.12863	7.00296	5.33802	6.84058	5.14221	5.97868	6.52769
2547386	HDPY-30	dpy-30 homolog (C. elegans)	1.66995	up	0.000269094	0.0133844	7.92311	8.07931	8.31775	8.31576	6.99868	6.02894	7.11185	5.55566	6.14263	6.44577
2419235	FUBP1	far upstream element (FUSE) binding protein 1	1.42946	up	0.000271361	0.0133922	7.87713	7.58997	7.81173	7.46749	7.93272	5.90746	6.97279	5.57231	6.36308	6.71609
2678090	ARF4	ADP-ribosylation factor 4	2.16007	up	0.00027305	0.0134157	8.41402	8.62285	7.89284	9.12548	8.27934	5.70502	6.93875	4.77429	6.82881	7.28733
3685329	PALB2	partner and localizer of BRCA2	1.64333	up	0.000273056	0.0134157	6.38325	6.1497	6.35293	6.22491	6.65036	4.79029	5.05912	3.39722	5.05747	5.24038
3508330	HSPH1	heat shock 105kDa/110kDa protein 1	2.42681	up	0.000273727	0.0134187	7.89495	7.09945	9.05746	7.6651	7.83002	4.56637	6.4508	4.04503	6.01059	6.34014
3341061	PHCA	alkaline ceramidase 3	1.30009	up	0.000274415	0.0134226	5.26296	5.26296	5.26296	5.36763	6.14871	4.50858	4.30925	3.67519	4.18757	4.12416
2706938	GNB4	guanine nucleotide binding protein (G protein), beta polypeptide 4	1.75433	up	0.000276949	0.0134865	6.61263	7.60103	7.04365	7.97913	6.45548	5.44174	5.37972	4.48668	6.03897	5.57317
3969713	MOSPD2	motile sperm domain containing 2	1.71284	up	0.000276914	0.0134865	5.81171	5.89354	5.7555	5.73886	6.38437	4.62037	4.60269	2.81052	4.57489	4.41133
3448975	ERGIC2	ERGIC and golgi 2	1.96889	up	0.000279129	0.0135329	6.34971	6.9392	6.50132	6.73488	7.0098	3.96074	5.66948	3.4602	5.17341	5.42663
3020646	CFTR	cystic fibrosis transmembrane conductance regulator (ATP-binding cassette sub-family C, member 7)	2.89298	up	0.000281481	0.0135427	7.09618	8.95253	5.79653	4.83097	7.04109	4.55863	3.86633	3.32923	3.86498	3.63322
3629103	KIAA0101	KIAA0101	2.29425	up	0.000282408	0.0135427	6.07056	4.99781	6.80037	6.27699	5.20829	3.93948	5.10722	3.2305	2.74668	2.85889
3550328	C14orf129	chromosome 14 open reading frame 129	2.18334	up	0.000281173	0.0135427	7.44138	7.79665	8.64056	8.87685	8.16971	4.88758	7.08318	4.99455	6.50409	6.53903
3351775	TRAPPC4	trafficking protein particle complex 4	1.9842	up	0.000280142	0.0135427	7.7732	7.3219	8.54615	8.2866	6.4409	5.46132	6.18588	4.78501	5.82689	6.18869
3303392	BLOC1S2	biogenesis of lysosomal organelles complex-1, subunit 2	1.42881	up	0.000281907	0.0135427	6.6188	6.62837	6.6719	7.01885	6.75318	4.61469	5.77222	4.72434	5.64512	5.79065
3283991	KIF5B	kinesin family member 5B	2.12221	up	0.000283116	0.0135471	7.63718	7.82368	8.3487	8.0353	7.59032	4.60947	6.89871	4.72403	5.88632	6.7056
2548871	HNRPLL	heterogeneous nuclear ribonucleoprotein L-like	1.13179	up	0.000284799	0.0135981	5.91095	5.91095	6.00463	6.03744	5.76848	5.06189	5.1542	4.67942	4.41744	4.66055
2323559	MRTO4	mRNA turnover 4 homolog (S. cerevisiae)	1.45916	up	0.000285687	0.0136109	7.4445	6.47791	7.68255	7.41431	6.47781	5.70645	5.98268	5.25571	5.51452	5.7419
3103523	LY96	lymphocyte antigen 96	1.78441	up	0.000287298	0.0136581	4.24896	4.02302	4.23063	5.13946	2.91409	2.50192	2.0262	1.8569	2.42056	2.82855
2893721	RIOK1	RIO kinase 1 (yeast)	1.50514	up	0.000288988	0.0137089	5.70771	5.49869	6.78176	5.6826	5.66536	4.1755	4.37742	3.73062	4.77904	4.74786
3148582	EIF3E	eukaryotic translation initiation factor 3, subunit E	2.70385	up	0.000292446	0.0137543	6.65104	6.96316	7.96332	7.98668	7.33008	2.93909	5.85233	3.45051	5.29084	5.84224
2902707	HSPA1A	heat shock 70kDa protein 1A	2.52637	up	0.000291591	0.0137543	9.1676	7.50155	8.61169	8.85199	8.85865	5.48658	6.97235	4.19297	6.57435	7.13339
2599823	NHEJ1	nonhomologous end-joining factor 1	1.38777	up	0.000292214	0.0137543	6.41309	6.50218	6.50804	6.69851	6.81285	5.18761	4.7491	4.55542	5.84199	5.66167
3136015	TMEM68	transmembrane protein 68	1.54958	up	0.000297368	0.0138856	5.63657	5.89377	6.06003	5.68206	6.8226	4.66117	4.32419	3.61833	4.78198	4.96144
4002011	CXorf23	chromosome X open reading frame 23	1.45419	up	0.00029776	0.0138856	5.35435	5.66646	4.48409	5.14409	5.20786	3.42688	4.5473	3.45934	3.60487	3.54747
3250055	DDX21	DEAD (Asp-Glu-Ala-Asp) box polypeptide 21	1.88471	up	0.00030033	0.0138943	7.83258	6.60352	7.98625	7.37084	7.58322	5.55773	6.44613	4.29523	5.91462	5.73916
3717737	PSMD11	proteasome (prosome, macropain) 26S subunit, non-ATPase, 11	1.74151	up	0.000300472	0.0138943	8.42493	7.50949	8.4743	7.8126	7.91215	5.77424	6.7733	5.21191	6.94502	6.72145
3476012	MPHOSPH9	M-phase phosphoprotein 9	1.09982	up	0.000298581	0.0138943	4.86218	4.59453	4.60166	4.51048	4.87662	3.32315	3.86028	3.38989	3.78291	3.59011
3974556	ATP6AP2	ATPase, H+ transporting, lysosomal accessory protein 2	2.04634	up	0.000301937	0.0139224	8.97534	7.98822	8.4276	9.41166	9.06506	6.28885	7.22724	5.31991	7.52989	7.27028
3720322	PPP1R1B	protein phosphatase 1, regulatory (inhibitor) subunit 1B	1.85135	up	0.000302586	0.0139224	7.43816	8.31453	9.34809	7.43816	7.49564	6.81116	6.24484	5.79451	6.18137	5.74594
2762468	DCAF16	DDB1 and CUL4 associated factor 16	1.52672	up	0.000302976	0.0139224	6.96964	6.96911	7.21855	6.97562	7.30881	5.06339	5.54497	4.72983	6.28167	6.18826
2651989	SKIL	SKI-like oncogene	1.5736	up	0.000307173	0.0140565	6.81014	6.28598	6.94546	6.74494	7.03055	4.56941	5.81947	4.39234	5.8247	5.34315
2551924	CALM2	calmodulin 2 (phosphorylase kinase, delta)	2.82836	up	0.000332143	0.0141197	8.05239	8.13278	7.96131	8.09761	6.61752	3.50371	5.65536	3.34815	5.44843	6.76415
3666732	CYB5B	cytochrome b5 type B (outer mitochondrial membrane)	2.71612	up	0.000338786	0.0141197	10.6766	10.1392	10.978	10.8777	9.9011	6.01895	8.64526	6.38746	8.96039	8.97996
3445786	ARHGDIB	Rho GDP dissociation inhibitor (GDI) beta	2.6243	up	0.000334196	0.0141197	8.50235	8.21528	9.43345	9.58916	8.15354	4.63407	6.8941	4.81872	7.2332	7.19219
3886639	YWHAB	tyrosine 3-monooxygenase/tryptophan 5-monooxygenase activation protein, beta polypeptide	2.41676	up	0.000317991	0.0141197	8.94105	8.30635	9.17989	9.10755	8.53	4.88493	7.32799	5.11189	7.31561	7.34063
2429261	NRAS	neuroblastoma RAS viral (v-ras) oncogene homolog	2.12715	up	0.000336899	0.0141197	8.47801	7.93397	8.67097	8.00149	8.34708	4.79513	7.1178	5.13238	6.7549	6.99557
2412668	TXNDC12	thioredoxin domain containing 12 (endoplasmic reticulum)	2.11383	up	0.000334245	0.0141197	9.5207	9.77489	9.13107	9.14449	8.61332	6.41084	7.50311	5.76552	7.47506	8.46079
3945314	KDELR3	KDEL (Lys-Asp-Glu-Leu) endoplasmic reticulum protein retention receptor 3	2.0755	up	0.000329944	0.0141197	7.17686	8.73728	7.23147	7.17686	6.39749	5.40688	5.41553	4.11483	5.33067	6.07457
2503200	RALB	v-ral simian leukemia viral oncogene homolog B (ras related; GTP binding protein)	2.04182	up	0.000321449	0.0141197	8.06558	8.36007	8.09262	8.74963	7.92216	5.22054	6.94067	4.92185	6.94319	6.95471
3303255	ERLIN1	ER lipid raft associated 1	1.956	up	0.000314822	0.0141197	6.95605	7.85653	6.77416	6.69958	7.33261	4.25098	5.69638	4.24975	5.354	6.28781
3145953	RPL30	ribosomal protein L30	1.9165	up	0.000318109	0.0141197	10.0457	10.2072	11.3191	10.4347	9.27366	7.36518	9.2353	8.26313	8.34838	8.4858
3191695	EXOSC2	exosome component 2	1.7928	up	0.000330693	0.0141197	7.53894	6.8176	7.15051	7.65977	7.21206	4.21785	5.99799	5.01655	6.25793	5.92458
3426917	METAP2	methionyl aminopeptidase 2	1.7835	up	0.00031173	0.0141197	7.23091	7.61313	7.31993	7.60388	6.515	4.81719	6.62202	4.70909	5.46559	5.75145
3974838	DDX3X	DEAD (Asp-Glu-Ala-Asp) box polypeptide 3, X-linked	1.75701	up	0.00031285	0.0141197	9.10739	8.92496	9.36032	9.24758	9.20412	6.98443	7.91156	6.13799	8.32643	7.69891
2427074	PSMA5	proteasome (prosome, macropain) subunit, alpha type, 5	1.74703	up	0.000329911	0.0141197	6.92256	6.44037	7.18778	7.50821	7.60907	5.02926	5.77204	4.29605	5.63475	6.20078
3590388	NUSAP1	nucleolar and spindle associated protein 1	1.71402	up	0.000313363	0.0141197	5.77211	4.29275	6.19694	5.73728	5.82113	3.73103	4.42264	3.27035	3.80346	4.02261
2417737	LRRC40	leucine rich repeat containing 40	1.61961	up	0.000314674	0.0141197	5.44335	5.78048	5.49878	5.29742	4.9375	3.96887	4.21235	2.52394	3.91082	4.24347
2826550	CSNK1G3	casein kinase 1, gamma 3	1.61004	up	0.000324395	0.0141197	6.16906	6.52951	6.16348	6.63002	7.0835	5.02281	5.24575	3.74337	5.04827	5.46518
2540477	ROCK2	Rho-associated, coiled-coil containing protein kinase 2	1.58601	up	0.00032469	0.0141197	6.49442	7.32611	6.90441	6.64082	7.1468	4.68126	6.05436	4.52943	5.60383	5.71362
3602873	HMG20A	high mobility group 20A	1.57548	up	0.000310422	0.0141197	6.12789	6.18675	7.15051	6.12789	5.99208	4.65648	5.15474	3.78299	5.13335	4.98015
3090294	ADAMDEC1	ADAM-like, decysin 1	1.57298	up	0.000330314	0.0141197	5.32464	6.21532	5.34525	6.15678	6.64696	4.90646	4.24982	3.6375	4.51725	4.51302
2692411	PTPLB	protein tyrosine phosphatase-like (proline instead of catalytic arginine), member b	1.57179	up	0.000333386	0.0141197	7.49012	7.44519	6.7359	7.31848	7.64604	5.01234	6.24185	5.05229	6.27159	6.1987
3412345	TMEM117	transmembrane protein 117	1.54775	up	0.000339207	0.0141197	5.979	5.82934	6.06964	6.37491	7.37515	4.5568	4.84624	4.31436	5.35729	4.81463
3067592	PNPLA8	patatin-like phospholipase domain containing 8	1.51077	up	0.000336833	0.0141197	5.59825	6.07463	5.68722	5.76745	6.17997	3.99959	4.97213	3.41223	4.46157	4.90816
2378180	C1orf107	digestive organ expansion factor homolog (zebrafish)	1.50327	up	0.000320473	0.0141197	6.66672	6.26779	7.34846	6.20545	7.15437	5.20715	5.17879	4.52065	5.76362	5.45622
3416977	ORMDL2	ORM1-like 2 (S. cerevisiae)	1.49967	up	0.000327738	0.0141197	7.13127	7.14708	6.81615	6.85714	6.72742	5.9408	5.21976	4.36693	5.85892	5.7943
3428268	GAS2L3	growth arrest-specific 2 like 3	1.47517	up	0.000319366	0.0141197	6.18878	4.96162	6.32842	5.61706	5.24622	4.42033	4.53736	3.73621	4.12027	4.15207
3091628	ELP3	elongation protein 3 homolog (S. cerevisiae)	1.47226	up	0.000320709	0.0141197	7.1404	6.93035	7.21655	7.65711	7.45292	5.35495	6.1316	5.0046	6.10138	6.44349
2514563	KLHL23	kelch-like 23 (Drosophila)	1.42998	up	0.000339345	0.0141197	5.65255	6.56247	5.62088	6.48841	6.13215	5.08866	4.76651	4.13268	5.0803	4.23838
2339682	ALG6	asparagine-linked glycosylation 6, alpha-1,3-glucosyltransferase homolog (S. cerevisiae)	1.42278	up	0.000331208	0.0141197	4.80819	4.21439	4.17745	4.24146	4.97966	3.36298	3.56743	2.26628	2.95483	3.15571
3283378	PAPD1	mitochondrial poly(A) polymerase	1.4186	up	0.00031068	0.0141197	5.85529	5.83005	6.47232	6.34944	6.4614	4.5469	5.2752	3.96946	5.06863	5.01529
2405364	AK2	adenylate kinase 2	1.41188	up	0.000327801	0.0141197	6.60338	6.37141	6.49619	6.32451	5.63044	4.69326	5.19249	4.13162	4.98231	5.36687
3249738	HNRPH3	heterogeneous nuclear ribonucleoprotein H3 (2H9)	1.40613	up	0.000316921	0.0141197	7.21077	7.23727	7.21567	7.14324	6.10213	5.89781	5.96937	5.3677	5.12933	5.51423
3869650	ZNF83	zinc finger protein 83	1.39707	up	0.0003317	0.0141197	5.50338	6.47157	5.60746	5.88032	5.22695	3.98509	4.9487	4.11067	4.20928	4.45055
2380554	RRP15	ribosomal RNA processing 15 homolog (S. cerevisiae)	1.33163	up	0.000310099	0.0141197	4.87016	4.84683	5.36599	4.68315	4.75945	3.74507	3.84574	2.77501	3.55613	3.9455
3904747	RBL1	retinoblastoma-like 1 (p107)	1.32579	up	0.000327643	0.0141197	6.0938	5.20933	5.84579	5.70648	6.04155	4.61863	4.94413	3.86847	4.59445	4.24232
3976670	EBP	emopamil binding protein (sterol isomerase)	1.28458	up	0.000326143	0.0141197	7.22405	6.76941	6.77803	6.96665	7.20832	5.43373	6.0493	5.0433	5.90509	6.09217
3191589	FUBP3	far upstream element (FUSE) binding protein 3	1.2461	up	0.000335664	0.0141197	6.61678	6.24216	6.60298	6.48906	6.09522	5.30906	5.52846	4.45919	5.31583	5.20315
2931683	C6orf211	chromosome 6 open reading frame 211	1.17469	up	0.000336709	0.0141197	5.57642	5.66646	6.1951	6.00984	6.07191	4.56166	4.93136	4.36808	4.67539	5.10977
3365487	UEVLD	UEV and lactate/malate dehyrogenase domains	2.03227	up	0.000341704	0.0141623	7.58553	7.40648	7.47057	7.4135	7.308	4.42107	6.24619	4.04137	6.23128	6.08282
2704267	GOLIM4	golgi integral membrane protein 4	1.98591	up	0.000345105	0.0142249	8.60799	7.52517	7.15509	7.29231	8.78212	5.38807	6.14703	4.89097	6.35076	6.65631
3537884	ARID4A	AT rich interactive domain 4A (RBP1-like)	1.2839	up	0.000344726	0.0142249	5.29952	5.74726	5.60148	5.5084	4.96902	3.86853	4.77906	3.72134	4.06825	4.26902
3860137	TYROBP	TYRO protein tyrosine kinase binding protein	2.60876	up	0.000348173	0.0142978	8.61183	7.84382	9.59115	9.41982	8.17622	5.70926	5.78141	4.38205	7.43459	7.29172
2421925	GBP7	guanylate binding protein 7	1.2589	up	0.000349909	0.0143424	5.60367	5.20681	5.34636	5.61737	5.72305	4.4097	3.99485	3.59101	4.59779	4.60943
3363923	COPB1	coatomer protein complex, subunit beta 1	2.28078	up	0.000353484	0.0143705	8.17313	8.93656	8.20053	8.09794	7.81793	4.57801	7.01225	4.7862	6.47835	6.96736
3763148	COX11	COX11 cytochrome c oxidase assembly homolog (yeast)	1.67855	up	0.000352554	0.0143705	5.88484	6.1586	5.65769	5.89591	5.08754	2.92595	4.42023	3.77941	4.81567	4.35056
2745067	ELMOD2	ELMO/CED-12 domain containing 2	1.4772	up	0.000353615	0.0143705	4.41567	4.9303	3.92201	4.48548	4.61105	2.92725	3.71142	2.24761	2.69995	3.39227
2871685	PGGT1B	protein geranylgeranyltransferase type I, beta subunit	2.03861	up	0.000356354	0.0144451	6.0027	6.83949	6.57116	7.25013	7.27977	3.27573	5.81799	4.44907	4.96248	5.24494
3984779	HNRPH2	heterogeneous nuclear ribonucleoprotein H2 (H')	1.68223	up	0.000358508	0.0145057	8.52298	8.20723	7.97484	8.73516	9.17458	6.28028	7.17658	5.90848	7.45691	7.38138
3445574	GUCY2C	guanylate cyclase 2C (heat stable enterotoxin receptor)	2.66947	up	0.000361415	0.0145166	4.04425	4.7681	6.52869	7.0043	7.24054	4.02304	3.44302	2.55278	3.08668	3.13301
3840142	ZNF480	zinc finger protein 480	1.89148	up	0.000360806	0.0145166	5.08102	6.08483	5.02543	5.10158	6.29384	3.49191	4.54007	2.61266	3.22816	4.2565
2984573	SFT2D1	SFT2 domain containing 1	1.42264	up	0.000359845	0.0145166	6.22983	7.13595	6.66514	6.80634	6.35919	5.26602	5.79049	4.40359	5.08784	5.53532
2790570	PLRG1	pleiotropic regulator 1	2.23459	up	0.000364412	0.0145309	8.79234	8.85609	8.88824	9.10601	8.48141	5.55148	7.54425	5.00324	7.44068	7.4115
2946194	HIST1H1A	histone cluster 1, H1a	2.16546	up	0.000364029	0.0145309	8.1576	6.84041	6.87193	7.04322	9.16349	6.41641	5.3576	5.54395	5.1352	4.79616
3708858	CD68	CD68 molecule	2.05061	up	0.000363989	0.0145309	9.15581	8.0883	9.60777	9.65365	8.64277	6.49571	6.91594	5.79355	7.88068	7.80939
3569257	PLEK2	pleckstrin 2	1.80765	up	0.000363209	0.0145309	6.61411	5.59758	7.5444	7.23872	6.3394	4.14474	5.26997	4.54385	5.47509	4.86232
3722917	GRN	granulin	2.46284	up	0.000366615	0.014548	11.434	10.2399	10.625	10.4482	9.16622	7.00066	8.13875	6.51985	9.03129	8.90862
3108072	PTDSS1	phosphatidylserine synthase 1	1.72077	up	0.000366265	0.014548	7.35227	7.45639	8.71802	8.32138	8.36781	5.86104	6.75455	5.44242	6.70985	6.84417
3044129	GGCT	gamma-glutamylcyclotransferase	1.69976	up	0.000366824	0.014548	7.19109	6.31691	7.56647	7.08764	6.66083	6.10985	5.16541	4.16114	5.4812	5.40656
2442134	TMCO1	transmembrane and coiled-coil domains 1	2.04026	up	0.000370675	0.0146144	7.67184	7.81413	7.87499	7.64589	7.56487	4.38314	6.57675	4.76531	5.74371	6.90154
3114878	NSMCE2	non-SMC element 2, MMS21 homolog (S. cerevisiae)	1.80502	up	0.000372481	0.0146144	6.20154	6.02597	6.99016	6.18192	5.76564	3.47347	5.39274	3.8413	4.30876	5.12385
2868131	ARTS-1	endoplasmic reticulum aminopeptidase 1	1.71979	up	0.000370965	0.0146144	7.90973	7.50531	7.50872	7.33738	7.76215	5.07157	6.37455	4.88053	6.72788	6.36983
3018420	HBP1	HMG-box transcription factor 1	1.63355	up	0.000371253	0.0146144	7.70838	8.02512	7.25983	7.67234	7.74192	5.36744	6.78448	5.11549	6.30113	6.67129
3539147	SNAPC1	small nuclear RNA activating complex, polypeptide 1, 43kDa	1.33863	up	0.000371915	0.0146144	4.3614	4.52976	5.12713	4.3614	4.15882	3.3699	3.14377	2.47932	3.19473	3.65765
2898562	THEM2	acyl-CoA thioesterase 13	1.83063	up	0.000373203	0.0146167	6.06515	6.35411	6.76729	5.80251	4.47385	3.58976	4.49182	3.75546	4.04355	4.42919
3337168	GSTP1	glutathione S-transferase pi 1	2.29251	up	0.000381724	0.0147406	10.5169	9.44069	10.2616	10.7541	8.69464	6.53455	8.24048	6.66466	8.22197	8.54364
3092276	LEPROTL1	leptin receptor overlapping transcript-like 1	2.27937	up	0.000379048	0.0147406	8.40808	8.00726	8.54779	8.10876	7.96112	4.38581	6.79658	4.76474	6.68437	7.00467
2681195	UBE1C	ubiquitin-like modifier activating enzyme 3	2.16709	up	0.000380446	0.0147406	7.92199	7.94806	7.85622	7.95673	8.06189	4.5072	6.64878	4.45119	6.49048	6.81177
3417485	OBFC2B	oligonucleotide/oligosaccharide-binding fold containing 2B	1.64311	up	0.000378661	0.0147406	8.77827	7.7475	8.47132	8.38862	8.17996	7.21379	6.65707	5.42798	7.11998	6.93131
2838656	HMMR	hyaluronan-mediated motility receptor (RHAMM)	1.38964	up	0.000381674	0.0147406	4.00729	3.55547	4.54135	3.65774	3.87146	3.17421	2.64332	1.85124	2.35667	2.65965
3096545	FLJ23356		1.3411	up	0.000379874	0.0147406	6.19509	6.00036	6.42608	5.92764	6.70479	5.32705	4.84995	4.12039	5.00919	5.24191
4013460	CYSLTR1	cysteinyl leukotriene receptor 1	1.30195	up	0.000377954	0.0147406	4.84042	5.41918	5.5743	5.9587	5.62814	3.77043	3.89687	4.2042	4.60898	4.43052
3990566	UTP14A	UTP14, U3 small nucleolar ribonucleoprotein, homolog A (yeast)	1.8217	up	0.00038248	0.0147439	6.55194	6.1217	6.32842	6.39403	6.93897	4.37222	4.91605	3.20371	5.40302	5.33156
3634071	TSPAN3	tetraspanin 3	2.83882	up	0.000384218	0.01478	11.4977	11.4283	11.6943	10.8009	10.8464	6.75591	9.48535	6.57756	9.63837	9.61629
3968664	HCCS	holocytochrome c synthase	1.94802	up	0.000385431	0.01478	8.28305	7.8211	8.25091	8.66252	9.0737	5.91011	6.85324	5.11138	7.2598	7.21663
2408189	PPT1	palmitoyl-protein thioesterase 1	2.37747	up	0.000387611	0.014812	8.65844	8.67453	8.93054	9.10805	8.54186	4.99156	6.55565	5.13554	7.3817	7.96159
3904691	SAMHD1	SAM domain and HD domain 1	2.14712	up	0.000387073	0.014812	8.21983	8.10837	8.22483	8.59344	8.39104	4.65355	6.67969	5.19491	7.36781	6.90597
3254488	C10orf58	chromosome 10 open reading frame 58	1.60152	up	0.000389844	0.0148583	7.65977	7.73862	7.41745	7.87295	8.18413	5.42796	6.79907	5.31825	6.8083	6.51179
3951768	CECR1	cat eye syndrome chromosome region, candidate 1	1.26406	up	0.000390848	0.0148583	6.00428	6.08519	6.3407	6.73972	6.83637	4.96821	5.38598	4.60616	5.36307	5.36254
2854327	FYB	FYN binding protein	1.65287	up	0.000392562	0.0148977	5.59055	5.62035	6.97702	6.24727	7.01139	3.94907	4.57281	4.53984	5.04401	5.07652
2342391	TYW3	tRNA-yW synthesizing protein 3 homolog (S. cerevisiae)	1.396	up	0.000393411	0.0149042	7.35783	7.72072	7.18222	7.35783	6.37352	5.5572	6.24863	5.29124	6.01828	5.8968
2329669	ZMYM1	zinc finger, MYM-type 1	1.20472	up	0.000395905	0.0149473	5.03455	4.90318	4.35345	4.81421	4.7519	3.71632	3.98752	2.96795	3.57708	3.5848
3426215	MRPL42	mitochondrial ribosomal protein L42	2.37423	up	0.000397618	0.0149862	8.84345	8.79262	7.94561	8.39	8.50275	5.31832	6.58235	4.26407	7.28516	7.15335
2346023	LRRC8D	leucine rich repeat containing 8 family, member D	1.60409	up	0.000398876	0.015008	7.64068	7.39133	7.75754	7.47465	7.96028	5.50851	6.37343	4.98286	6.52911	6.81012
3831260	ZNF146	zinc finger protein 146	1.96741	up	0.000401212	0.0150444	5.29071	5.96838	5.72905	6.28336	7.08876	3.17003	4.53868	3.25743	4.62828	4.92879
2801526	CCT5	chaperonin containing TCP1, subunit 5 (epsilon)	1.6049	up	0.000400572	0.0150444	8.04206	7.10041	7.81029	8.1963	7.80862	5.81281	6.53875	5.17062	6.612	6.79901
3383164	ALG8	asparagine-linked glycosylation 8, alpha-1,3-glucosyltransferase homolog (S. cerevisiae)	1.86277	up	0.000402887	0.0150563	6.98941	6.64877	6.94939	6.86777	7.12254	4.38194	5.51168	3.67653	5.85087	5.843
3289031	TIMM23	translocase of inner mitochondrial membrane 23 homolog (yeast)	1.66648	up	0.000404416	0.0150563	7.40795	6.9911	7.16504	8.01855	7.37158	4.96283	6.73415	5.08676	5.61188	6.22619
3480411	IFT88	intraflagellar transport 88 homolog (Chlamydomonas)	1.1796	up	0.00040495	0.0150563	4.25851	4.25851	5.00342	4.65695	3.94861	3.16171	3.45054	3.11864	3.30022	3.19689
3973839	CYBB	cytochrome b-245, beta polypeptide	2.57442	up	0.000409059	0.015068	9.22143	8.30707	9.65928	9.64231	9.68599	5.78773	6.94952	5.02547	8.52248	7.35877
3486383	COG6	component of oligomeric golgi complex 6	2.21958	up	0.000409202	0.015068	6.63974	7.89839	7.34011	6.93175	6.68919	3.52015	5.78541	3.79603	5.455	5.84469
2336383	PRPF38A	PRP38 pre-mRNA processing factor 38 (yeast) domain containing A	1.3619	up	0.000409328	0.015068	7.4963	7.42126	7.53815	7.59723	6.77157	5.57323	6.56124	5.38054	6.26357	6.23642
3333603	TTC9C	tetratricopeptide repeat domain 9C	1.28872	up	0.000408066	0.015068	5.93549	5.88481	6.48841	6.42221	6.10946	4.66337	4.93418	4.29622	4.94376	5.55923
3689922	VPS35	vacuolar protein sorting 35 homolog (S. cerevisiae)	2.09028	up	0.000411997	0.0151393	8.10022	7.91765	8.46339	8.11216	7.82463	5.01226	6.6042	4.54931	6.73874	7.06214
3925639	NRIP1	nuclear receptor interacting protein 1	1.70772	up	0.00041382	0.015181	6.58609	7.20393	6.94818	6.81376	6.94166	4.0278	5.84671	4.60663	6.04646	5.42742
2406245	PSMB2	proteasome (prosome, macropain) subunit, beta type, 2	2.16322	up	0.000414872	0.015183	9.55109	8.40698	9.57622	9.85868	8.83439	5.9826	7.87513	5.88833	7.76059	7.90461
3445908	EPS8	epidermal growth factor receptor pathway substrate 8	1.70986	up	0.000415254	0.015183	7.71946	7.34634	7.38367	7.45311	7.77442	4.5909	6.55495	5.26824	6.21261	6.50099
3666566	CIRH1A	cirrhosis, autosomal recessive 1A (cirhin)	2.22746	up	0.000416854	0.0152162	8.59201	7.41986	8.66942	8.40683	8.01396	5.47767	6.60697	4.24793	7.12893	6.50327
3925473	SAMSN1	SAM domain, SH3 domain and nuclear localization signals 1	1.35922	up	0.00042085	0.0153366	4.25948	4.37804	5.21732	5.18385	4.19702	3.38422	3.28897	2.73694	3.42628	3.60319
3465248	LUM	lumican	2.40115	up	0.000423339	0.0153764	7.03682	7.90151	8.00269	9.35598	7.38453	4.17458	6.49871	4.77286	6.56703	5.66261
4017519	PSMD10	proteasome (prosome, macropain) 26S subunit, non-ATPase, 10	1.92111	up	0.000423199	0.0153764	7.58129	6.94236	6.43463	6.75099	5.34414	3.85237	5.368	4.23222	4.80128	5.19401
3563317	RPS29	ribosomal protein S29	2.54444	up	0.000427082	0.0154034	11.2733	11.6393	12.0294	11.3422	9.71863	6.67938	9.17494	8.4531	9.45274	9.52055
2628682	ARL6IP5	ADP-ribosylation-like factor 6 interacting protein 5	2.50741	up	0.000431614	0.0154034	9.82619	9.62871	9.62871	9.88344	8.7067	5.7108	7.91554	5.41121	8.43637	7.66276
3372368	MTCH2	mitochondrial carrier 2	2.4361	up	0.000439338	0.0154034	8.79512	8.64523	10.0067	9.49401	7.94029	5.35846	7.55361	5.19672	7.25384	7.3382
2779823	SLC39A8	solute carrier family 39 (zinc transporter), member 8	1.9167	up	0.000427899	0.0154034	7.14457	8.43898	7.55373	6.486	7.11763	6.22906	5.41598	4.37689	6.05602	5.07947
2779486	H2AFZ	H2A histone family, member Z	1.88295	up	0.000433721	0.0154034	8.90816	8.39596	9.48496	9.25611	8.11947	6.57119	7.84861	5.68163	7.31784	7.33065
2418929	PIGK	phosphatidylinositol glycan anchor biosynthesis, class K	1.85211	up	0.000425986	0.0154034	6.31602	6.87214	6.12171	6.05646	6.42263	4.07787	5.0924	3.07831	4.85639	5.42341
2866704	ARRDC3	arrestin domain containing 3	1.83859	up	0.000438448	0.0154034	8.35055	7.97951	7.86634	8.31018	7.72349	5.41866	6.62989	5.034	7.32258	6.63199
3247757	UBE2D1	ubiquitin-conjugating enzyme E2D 1	1.82467	up	0.000436171	0.0154034	6.42941	5.42323	6.39606	6.58856	6.73064	4.3358	4.38737	3.23222	5.22724	5.26193
3233119	AKR1C4	aldo-keto reductase family 1, member C4 (chlordecone reductase; 3-alpha hydroxysteroid dehydrogenase, type I; dihydrodiol dehydrogenase 4)	1.81304	up	0.000429043	0.0154034	4.63013	2.93599	5.0544	3.59618	3.37644	2.56744	2.27281	1.5328	2.10433	2.05055
2442698	CREG1	cellular repressor of E1A-stimulated genes 1	1.78989	up	0.000435207	0.0154034	8.30785	8.3223	8.35695	8.33957	8.62039	6.00762	6.6699	5.33491	7.51095	7.47425
3627363	NARG2	NMDA receptor regulated 2	1.74394	up	0.000437268	0.0154034	6.12638	6.5005	6.10434	6.12638	5.83028	3.44665	5.25374	3.43022	4.80623	5.03135
2423264	TMED5	transmembrane emp24 protein transport domain containing 5	1.73237	up	0.000436421	0.0154034	7.62223	7.82586	7.88167	7.78591	8.55961	5.63448	6.88458	5.06046	6.43637	6.99755
3815165	PTBP1	polypyrimidine tract binding protein 1	1.63765	up	0.000439476	0.0154034	9.57663	8.78043	9.69422	9.15111	8.22504	7.09232	7.83075	6.58819	7.89745	7.83046
3429754	KIAA1033	KIAA1033	1.54499	up	0.00042913	0.0154034	6.49943	7.0578	7.0044	7.01392	6.93283	4.94852	6.33162	4.39903	5.60231	5.50194
3421897	CNOT2	CCR4-NOT transcription complex, subunit 2	1.51836	up	0.000430761	0.0154034	6.76465	6.76465	6.83787	7.21751	7.815	6.08442	5.9664	4.61514	5.40999	5.73194
3975762	ZNF673	zinc finger family member 673	1.45208	up	0.000435983	0.0154034	6.31362	6.17714	6.17714	6.25635	5.70021	3.93679	5.42358	4.12185	4.70467	5.17716
3957790	PIK3IP1	phosphoinositide-3-kinase interacting protein 1	1.38496	up	0.000431909	0.0154034	6.35317	6.74644	6.82607	7.7275	6.25208	5.52297	5.58249	4.9736	5.43281	5.46858
2763805	DHX15	DEAH (Asp-Glu-Ala-His) box polypeptide 15	1.29043	up	0.000428597	0.0154034	7.44704	7.6536	8.10259	7.85363	7.96979	6.24086	7.25654	5.97106	6.50584	6.60021
3840944	ZNF525	zinc finger protein 525	1.28034	up	0.000432282	0.0154034	2.67858	3.57386	3.9365	3.03651	3.10725	1.70376	2.04895	1.92912	2.31093	1.93824
3319898	ZNF143	zinc finger protein 143	1.2299	up	0.000436845	0.0154034	5.03295	5.07839	5.07839	5.1146	4.2406	3.64283	3.92147	3.15369	3.94064	3.7368
3302187	ARHGAP19	Rho GTPase activating protein 19	1.22287	up	0.000437524	0.0154034	5.63777	5.58722	5.58166	5.9625	6.01857	4.28623	4.64119	3.91099	4.96143	4.87352
2635184	HHLA2	HERV-H LTR-associating 2	1.75867	up	0.000442879	0.0154733	5.36568	3.85008	5.38221	3.60304	5.01514	3.02753	2.75508	2.35766	3.36551	2.91704
3918635	IFNGR2	interferon gamma receptor 2 (interferon gamma transducer 1)	1.64468	up	0.000444056	0.0154899	7.82049	8.20143	7.71726	8.17325	7.1361	5.19652	6.37936	5.6499	6.96367	6.63566
3602723	RCN2	reticulocalbin 2, EF-hand calcium binding domain	1.49012	up	0.00044708	0.0155707	6.25206	6.20138	7.09398	7.19567	6.71695	4.57866	5.93856	4.77703	5.1469	5.56831
3334224	STIP1	stress-induced-phosphoprotein 1	2.24261	up	0.000448593	0.0155811	9.09217	8.11485	9.33954	8.5696	8.8388	5.25349	7.13068	5.27001	7.49796	7.58976
2649723	MFSD1	major facilitator superfamily domain containing 1	2.10909	up	0.000448793	0.0155811	8.14553	8.42075	7.90892	8.63689	8.57132	5.09624	6.86154	4.88152	6.98343	7.31522
3435946	GTF2H3	general transcription factor IIH, polypeptide 3, 34kDa	2.25758	up	0.000451399	0.0156222	6.62682	6.12932	6.76962	7.14258	6.5336	3.49535	5.04016	2.65835	5.29293	5.42728
3806711	IER3IP1	immediate early response 3 interacting protein 1	1.31506	up	0.000453974	0.0156655	7.12392	7.41903	6.7424	7.50702	7.49428	5.80411	6.46803	5.27157	5.83771	6.32995
3824874	IFI30	interferon, gamma-inducible protein 30	2.87576	up	0.000458276	0.0157319	10.7547	8.95577	10.8794	10.785	9.84542	6.32352	7.88948	5.30915	8.70266	8.61671
3294280	DNAJC9	DnaJ (Hsp40) homolog, subfamily C, member 9	2.52282	up	0.00045904	0.0157319	7.40276	5.89909	6.84121	6.88618	6.29208	3.68128	5.44134	1.99934	4.71966	4.86558
2523874	ICOS	inducible T-cell co-stimulator	1.56931	up	0.000457888	0.0157319	4.3137	4.11489	5.6067	5.47229	5.00857	3.90084	3.01636	2.91755	3.63501	3.19982
3901665	C20orf3	chromosome 20 open reading frame 3	1.51211	up	0.000459572	0.0157319	7.60852	7.04112	7.62216	7.65082	7.40404	5.61718	6.19896	4.91429	6.32674	6.70895
2911413	PRIM2	primase, DNA, polypeptide 2 (58kDa)	1.18017	up	0.000461378	0.0157692	4.27585	3.81085	3.91809	4.02143	4.55591	3.26723	3.11239	2.43543	3.10337	2.76284
3063685	MIR93	microRNA 93	1.45936	up	0.000463182	0.0157994	7.86231	6.41969	7.8454	7.63156	8.16351	6.09447	6.36361	6.10977	6.21307	5.84473
2541944	SMC6	structural maintenance of chromosomes 6	1.23055	up	0.000464415	0.0157994	4.95319	5.06667	5.33659	4.9052	5.65249	3.92188	4.41027	3.34915	3.91957	4.16052
3591006	SNAP23	synaptosomal-associated protein, 23kDa	1.45564	up	0.000465403	0.0158086	6.59191	7.12245	6.88718	7.2987	7.31097	5.00457	6.36052	4.86606	5.81519	5.88666
3377886	CFL1	cofilin 1 (non-muscle)	1.70332	up	0.000471404	0.0159583	9.89888	8.80268	10.5303	10.0371	9.32606	7.31228	8.35086	7.41866	8.5848	8.41187
2836886	MRPL22	mitochondrial ribosomal protein L22	1.45191	up	0.000470764	0.0159583	6.01931	6.09807	6.56393	6.37912	5.16972	4.35161	4.58225	4.2242	4.44741	5.3651
3042421	HNRNPA2B1	heterogeneous nuclear ribonucleoprotein A2/B1	1.24238	up	0.000471985	0.0159583	9.96553	9.92185	10.0892	10.0324	10.1893	8.4533	9.40219	8.26535	8.60552	9.25999
3497659	RAP2A	RAP2A, member of RAS oncogene family	1.86344	up	0.000473093	0.0159712	7.27514	7.40505	7.97068	7.6189	7.53851	4.48841	6.2854	4.82606	6.74824	6.14295
2342624	SNORD45A	small nucleolar RNA, C/D box 45A	1.30105	up	0.000476468	0.0160491	6.51014	6.77119	6.31687	6.56357	6.54252	4.66818	6.03696	4.81405	5.20116	5.4787
3147591	AZIN1	antizyme inhibitor 1	2.23265	up	0.000479506	0.0160646	7.89151	8.11677	8.87853	8.41998	9.44667	5.28927	7.21135	4.91533	6.95899	7.21525
2523144	NOP5/NOP58	NOP58 ribonucleoprotein homolog (yeast)	1.55786	up	0.000478951	0.0160646	6.92011	6.81836	7.70937	7.23921	7.50525	4.73925	6.51958	5.28373	6.07886	5.78157
3587457	ARHGAP11A	Rho GTPase activating protein 11A	1.64754	up	0.000480294	0.0160665	5.04145	4.38559	5.72425	4.54596	5.72004	3.48669	4.42994	3.09977	3.11733	3.04586
3300597	FER1L3	myoferlin	1.63607	up	0.000483216	0.0161221	7.6226	6.95847	7.08388	7.90815	7.66934	5.19414	6.20707	4.92089	6.74315	5.99682
3742285	CXCL16	chemokine (C-X-C motif) ligand 16	2.02046	up	0.000485743	0.016139	7.39121	6.87481	7.86549	7.75841	8.58149	4.89474	5.70385	4.57873	6.78458	6.40719
3464912	WDR51B	POC1 centriolar protein homolog B (Chlamydomonas)	1.70444	up	0.000485975	0.016139	5.90794	6.31725	5.54764	6.8652	6.73103	3.5853	5.32213	4.07683	4.8673	4.99532
2815791	HEXB	hexosaminidase B (beta polypeptide)	2.0539	up	0.000488758	0.0161412	8.88829	8.7501	7.55187	8.24516	7.87698	5.19367	6.69409	5.08667	6.70213	7.36633
3310413	ATE1	arginyltransferase 1	1.74366	up	0.000486956	0.0161412	6.98038	6.99658	7.31691	8.00583	7.46842	5.19414	6.09376	4.36662	6.46153	5.93379
3465593	EEA1	early endosome antigen 1	1.49685	up	0.0004877	0.0161412	6.10409	6.63923	5.81916	6.05138	5.68829	4.30863	5.38362	3.6631	4.55048	4.91208
2468622	ID2	inhibitor of DNA binding 2, dominant negative helix-loop-helix protein	1.47192	up	0.000490595	0.0161412	8.88358	8.44911	8.40731	8.17164	7.6539	6.79761	6.53081	6.13619	7.11959	7.62173
2922972	DCBLD1	discoidin, CUB and LCCL domain containing 1	1.29781	up	0.000489876	0.0161412	6.8812	6.7434	6.3541	6.36597	6.60946	4.73879	5.58976	4.72138	5.58368	5.83147
3277468	USP6NL	USP6 N-terminal like	1.35482	up	0.000491545	0.0161483	6.87305	6.1835	6.46438	5.69903	6.41192	4.51624	5.31562	4.47211	5.44455	5.10928
3539070	HIF-1α	hypoxia inducible factor 1, alpha subunit (basic helix-loop-helix transcription factor)	2.37477	up	0.000499536	0.0162629	8.82131	8.63442	9.13535	8.48783	8.31949	5.03747	7.05585	4.6415	7.48968	7.30008
2944025	TPMT	thiopurine S-methyltransferase	2.2168	up	0.000498893	0.0162629	5.03264	5.38422	6.08538	5.0846	5.9999	2.93492	3.00883	1.83576	3.67634	5.04689
2431066	REG4	regenerating islet-derived family, member 4	2.20882	up	0.00049866	0.0162629	7.46701	7.08116	6.60139	4.87853	7.36652	5.43266	4.74737	3.89559	4.60373	3.67117
2416218	ITGB3BP	integrin beta 3 binding protein (beta3-endonexin)	1.78893	up	0.00050274	0.0162629	5.58299	5.58299	5.76464	6.79207	4.59031	4.37308	4.61651	3.37033	3.43448	3.57393
2737069	METAP1	methionyl aminopeptidase 1	1.78143	up	0.000504669	0.0162629	7.64585	7.64585	7.76621	7.71013	8.44568	5.04511	6.46057	5.12613	6.7618	6.91295
3460584	LLPH	LLP homolog, long-term synaptic facilitation (Aplysia)	1.69942	up	0.000502011	0.0162629	4.62397	5.4436	5.58369	5.72473	5.26571	4.74907	4.19169	3.1388	2.93445	3.13061
3890870	RAB22A	RAB22A, member RAS oncogene family	1.68058	up	0.000505375	0.0162629	7.97102	7.50936	7.50936	7.77665	8.2817	5.76956	6.86546	4.84836	6.70666	6.45514
3137875	GGH	gamma-glutamyl hydrolase (conjugase, folylpolygammaglutamyl hydrolase)	1.64729	up	0.000501607	0.0162629	5.57761	4.28527	5.10601	5.77101	6.27422	4.34904	4.04059	3.32657	3.44931	3.61213
3140763	UBE2W	ubiquitin-conjugating enzyme E2W (putative)	1.62956	up	0.000504485	0.0162629	6.33505	6.45896	6.78513	6.82015	6.36291	4.83869	5.00301	3.60346	5.41437	5.7549
2867836	GLRX	glutaredoxin (thioltransferase)	1.52	up	0.000496526	0.0162629	6.44135	6.00098	6.05686	5.34042	5.06405	4.52062	4.5212	3.40237	4.17101	4.68846
3529701	ISGF3G	interferon regulatory factor 9	1.51924	up	0.000504027	0.0162629	8.44055	8.18387	7.86628	7.86628	7.02847	5.94717	7.12712	5.72412	6.42661	6.56423
3918447	IFNAR2	interferon (alpha, beta and omega) receptor 2	1.31723	up	0.000502442	0.0162629	5.67082	5.96168	6.3851	6.36693	6.43244	4.32393	5.22231	4.31542	5.3229	5.04629
2812120	SDCCAG10	CWC27 spliceosome-associated protein homolog (S. cerevisiae)	1.14847	up	0.000502337	0.0162629	5.86182	5.75562	5.72128	5.73943	5.13224	4.32663	5.02753	4.36035	4.51796	4.23558
3891278	TH1L	TH1-like (Drosophila)	1.73865	up	0.000506771	0.016284	8.68559	7.22829	7.80751	8.0172	7.77676	5.6338	6.7376	5.06211	6.60754	6.78105
2370991	DHX9	DEAH (Asp-Glu-Ala-His) box polypeptide 9	1.74375	up	0.000507574	0.016286	7.48693	7.41969	7.73811	7.41969	7.75806	4.71292	6.32107	4.92606	6.48171	6.66199
3718902	CCL18	chemokine (C-C motif) ligand 18 (pulmonary and activation-regulated)	2.91472	up	0.000511353	0.0163596	7.05075	4.57452	8.29421	6.75058	8.76721	4.56037	4.70766	3.05558	4.36342	4.17662
3989089	ZBTB33	zinc finger and BTB domain containing 33	1.40898	up	0.000512122	0.0163604	6.8217	6.94549	6.08123	6.40566	7.14036	4.64141	5.77813	4.77136	5.57505	5.5836
3887117	CTSA	cathepsin A	2.65494	up	0.000517839	0.0164476	11.0488	8.96389	9.55781	10.232	9.91347	5.89585	7.82029	5.70885	8.50143	8.51484
2651835	GPR160	G protein-coupled receptor 160	2.34163	up	0.000517824	0.0164476	6.23997	7.32629	6.232	6.54435	7.44833	3.02753	4.97979	3.28564	4.79482	5.995
3535674	C14orf166	chromosome 14 open reading frame 166	2.03635	up	0.000516585	0.0164476	6.48412	7.4293	7.29596	7.68478	6.51228	3.7705	5.94141	4.11436	5.73277	5.66565
3345593	CEP57	centrosomal protein 57kDa	1.41853	up	0.00051669	0.0164476	5.44989	6.17117	6.25476	5.62723	5.61104	3.87233	5.14226	3.75651	4.57192	4.6784
2945645	TTRAP	tyrosyl-DNA phosphodiesterase 2	1.76981	up	0.000520992	0.0164764	7.77689	8.2029	8.20088	8.47029	8.07474	5.29191	7.27014	5.46463	6.75504	7.09492
3540353	CHURC1	churchill domain containing 1	1.76301	up	0.00052061	0.0164764	6.01734	6.47802	6.53151	6.80632	5.88923	4.09212	5.37845	3.28988	4.88501	5.26193
2454485	LPGAT1	lysophosphatidylglycerol acyltransferase 1	1.30098	up	0.000519671	0.0164764	6.32721	6.96	6.42609	6.91636	7.26491	5.91534	5.31877	4.80573	5.67861	5.67121
2403470	DNAJC8	DnaJ (Hsp40) homolog, subfamily C, member 8	2.12371	up	0.000522513	0.0165008	5.67858	5.68181	5.72996	5.67858	4.70148	3.0883	2.93135	1.83576	4.40234	4.59412
3997946	PRKX	protein kinase, X-linked	1.45352	up	0.0005246	0.016543	6.08409	5.93273	6.62076	7.22542	6.86413	4.83205	5.28801	4.67858	5.83467	4.82618
2654023	ACTL6A	actin-like 6A	1.30823	up	0.000526006	0.0165635	5.94273	5.17141	5.46357	5.75475	6.44406	3.99992	4.6945	4.23319	4.46223	4.84554
3108489	LAPTM4B	lysosomal protein transmembrane 4 beta	2.54379	up	0.000529346	0.0165637	8.45963	7.6356	9.75583	8.52994	9.00268	6.12471	7.07243	3.90713	6.53512	7.02534
2771718	UBE1L2	ubiquitin-like modifier activating enzyme 6	1.3286	up	0.000530526	0.0165637	5.78015	5.66141	5.85134	5.7852	6.3143	4.09443	5.20888	3.8777	4.65022	4.91816
3645947	CLUAP1	clusterin associated protein 1	1.14602	up	0.000530219	0.0165637	6.25251	5.68253	5.76722	6.29789	5.44679	4.77967	4.63765	4.41555	4.97222	4.91178
2768145	COMMD8	COMM domain containing 8	1.31789	up	0.000531438	0.0165687	4.13724	4.42537	4.48671	4.5675	4.06953	3.53123	2.77325	2.42756	2.66803	3.69684
2973995	EPB41L2	erythrocyte membrane protein band 4.1-like 2	1.54411	up	0.000534633	0.0166447	7.27026	6.87439	7.07367	8.06708	6.73777	4.96296	5.8646	5.0867	6.19067	6.19768
2427688	C1orf103	ligand dependent nuclear receptor interacting factor 1	1.23913	up	0.000540774	0.0167884	4.82069	4.63488	4.82069	4.82069	5.12838	3.22066	3.91307	3.14972	3.42052	4.3257
3248289	CDC2	cyclin-dependent kinase 1	1.57241	up	0.000544052	0.0167954	5.29066	3.29349	4.57043	4.25319	4.30848	2.94755	3.37993	2.42031	2.52994	2.57649
3376529	HRASLS3	phospholipase A2, group XVI	1.541	up	0.000543634	0.0167954	8.00097	7.65186	8.58585	8.00553	7.56907	5.70276	6.6835	5.67381	7.07607	6.97215
3888474	ZNF313	ring finger protein 114	1.25735	up	0.000543981	0.0167954	7.67936	7.35316	7.39532	8.19099	7.32814	5.9369	6.80664	5.8786	6.4199	6.61815
3980643	DLG3	discs, large homolog 3 (Drosophila)	1.13108	up	0.000542679	0.0167954	5.6866	5.79492	5.85487	5.6866	5.77094	4.72123	4.85865	3.8941	4.78905	4.87551
2909263	MEP1A	meprin A, alpha (PABA peptide hydrolase)	1.81529	up	0.000547312	0.0168326	4.60039	6.18722	4.60039	6.32485	4.73782	4.17828	3.24759	2.874	3.56417	3.51018
3450234	PKP2	plakophilin 2	1.70135	up	0.000546359	0.0168326	7.23381	7.14185	8.2038	7.17973	7.93392	5.5593	6.33568	4.61241	6.53361	6.14538
2898746	LRRC16	leucine rich repeat containing 16A	1.64349	up	0.00054755	0.0168326	7.44333	7.12827	7.79879	6.28514	7.23301	5.05735	6.13291	4.64541	5.65549	6.17993
2947877	UBD	ubiquitin D	2.33986	up	0.000549896	0.0168703	7.85719	6.64035	7.41753	5.1597	7.56656	5.92794	4.72391	4.49357	4.19045	3.60618
3422855	GLIPR1	GLI pathogenesis-related 1	2.19497	up	0.00055031	0.0168703	7.5642	7.50209	8.46748	8.72808	7.80399	4.56689	6.08395	4.68791	7.19391	6.55832
3903481	PIGU	phosphatidylinositol glycan anchor biosynthesis, class U	2.18781	up	0.000551966	0.0168975	8.33359	6.94317	7.17445	7.73425	7.69502	5.52542	5.84883	3.36254	6.06439	6.14026
3904119	RBM12	RNA binding motif protein 12	1.50796	up	0.000554777	0.0169474	8.15855	7.19026	7.70533	7.40019	8.07254	5.87379	6.67695	5.21674	6.74339	6.47622
2446567	STX6	syntaxin 6	1.27362	up	0.000555135	0.0169474	6.98597	6.34582	6.94723	6.58071	6.30667	5.35507	5.46709	4.76595	5.16367	6.04654
2358743	SCNM1	sodium channel modifier 1	1.32481	up	0.000556802	0.0169513	7.88588	7.15076	7.99462	7.41698	6.53251	5.82971	6.01173	6.11204	6.13043	6.27281
2372967	CDC73	cell division cycle 73, Paf1/RNA polymerase II complex component, homolog (S. cerevisiae)	1.28347	up	0.000556073	0.0169513	6.8783	7.1218	7.10407	6.46055	6.58984	5.69084	5.70541	4.69913	5.64661	5.9952
3577256	C14orf142	chromosome 14 open reading frame 142	1.90195	up	0.000561608	0.0169939	4.77562	5.42865	4.96792	6.08258	3.86487	3.02753	4.26663	2.3728	2.96581	2.97708
3237548	ARL5B	ADP-ribosylation factor-like 5B	1.67031	up	0.000562061	0.0169939	7.99243	6.95239	8.02101	7.85434	8.19209	6.15579	6.61951	4.84384	6.72196	6.31962
3894995	SNRPB	small nuclear ribonucleoprotein polypeptides B and B1	1.66825	up	0.000559835	0.0169939	8.18535	6.65596	7.58177	8.06273	7.1846	5.69226	5.98687	4.86414	6.50018	6.28572
2364155	UHMK1	U2AF homology motif (UHM) kinase 1	1.56685	up	0.00056085	0.0169939	7.98032	7.87435	8.01949	7.76745	8.44777	5.41675	7.12244	5.82816	6.84855	7.03925
2872848	LOX	lysyl oxidase	1.79271	up	0.000563417	0.0170115	5.99631	5.84556	6.77257	7.03892	6.20035	5.29873	4.04617	3.41615	5.43336	4.6958
3978518	MAGED2	melanoma antigen family D, 2	1.86371	up	0.000569098	0.0171057	8.31928	8.72357	7.71636	8.29938	6.73365	5.42648	6.55672	5.22664	6.54293	6.7209
3464405	PAMCI	Ras association (RalGDS/AF-6) domain family (N-terminal) member 9	1.42413	up	0.000570423	0.0171057	3.98024	4.05726	4.06404	3.59049	5.26054	2.56826	3.19091	2.37262	2.9332	2.76692
3513395	MED4	mediator complex subunit 4	1.38164	up	0.00057008	0.0171057	5.16279	5.50397	6.23858	6.38127	5.82744	4.13114	5.15985	4.05988	4.37654	4.47844
2469094	TAF1B	TATA box binding protein (TBP)-associated factor, RNA polymerase I, B, 63kDa	1.13889	up	0.000571992	0.0171134	3.68485	3.70353	3.76626	4.10712	4.42371	2.88322	3.03326	2.28947	2.81211	2.97296
3011977	GTPBP10	GTP-binding protein 10 (putative)	1.33689	up	0.000573686	0.0171335	6.27314	6.05697	6.00765	6.00326	7.0917	4.94982	5.1233	4.28277	4.94003	5.45235
3909395	DPM1	dolichyl-phosphate mannosyltransferase polypeptide 1, catalytic subunit	2.41059	up	0.000576614	0.0171976	7.04263	6.42287	7.37884	7.80711	7.46468	3.4849	5.68507	3.238	5.5353	6.11992
2353477	ATP1A1	ATPase, Na+/K+ transporting, alpha 1 polypeptide	2.63189	up	0.000577407	0.017198	10.7008	10.6668	10.4034	10.2794	10.4743	5.83861	8.45159	6.55796	9.1249	9.39217
2609560	THUMPD3	THUMP domain containing 3	1.21285	up	0.000580715	0.0172498	5.91008	6.22003	6.13053	6.45205	6.61497	4.59571	5.51414	4.57727	5.25168	5.32459
2618940	CTNNB1	catenin (cadherin-associated protein), beta 1, 88kDa	2.32709	up	0.000582853	0.01729	8.77964	8.78198	8.75888	9.58011	9.26688	5.54757	7.69294	4.97926	7.52883	7.78347
3256560	MINPP1	multiple inositol-polyphosphate phosphatase 1	2.17252	up	0.000585811	0.0173469	6.98098	6.8137	7.25027	6.42379	6.11634	3.79405	4.92353	2.89565	5.19611	5.91313
3462843	NAP1L1	nucleosome assembly protein 1-like 1	1.67694	up	0.000586349	0.0173469	5.83582	6.28253	5.67866	6.66522	5.61366	3.81888	5.27591	3.26708	4.75488	4.57443
3340589	SERPINH1	serpin peptidase inhibitor, clade H (heat shock protein 47), member 1, (collagen binding protein 1)	1.7907	up	0.000589791	0.017402	8.39088	7.6125	8.70789	8.70667	6.62759	6.48304	6.34334	5.43347	6.54057	6.29161
2908572	CDC5L	CDC5 cell division cycle 5-like (S. pombe)	1.6107	up	0.00059157	0.0174311	6.96669	6.62561	6.68262	6.463	6.78183	4.19465	5.53586	4.17517	5.64012	5.92045
3600960	BBS4	Bardet-Biedl syndrome 4	1.55049	up	0.000594755	0.0175016	5.994	6.20184	6.1439	5.80626	4.56433	3.73656	4.74356	3.7037	4.39147	4.38261
3970130	SYAP1	synapse associated protein 1	2.28301	up	0.000597096	0.0175061	6.84798	7.45853	8.72676	8.19931	7.94477	4.07724	6.34324	4.52597	6.29259	6.52326
3607510	FANCI	Fanconi anemia, complementation group I	2.27912	up	0.000597297	0.0175061	6.51449	4.02152	7.16821	5.72808	5.86739	3.69941	4.58767	2.77507	3.65204	3.18992
3833291	PSMC4	proteasome (prosome, macropain) 26S subunit, ATPase, 4	1.60527	up	0.000596574	0.0175061	7.88105	7.41977	7.74519	7.82937	7.86046	6.05863	6.09606	4.82708	6.75492	6.97279
3159040	RPL8	ribosomal protein L8	1.74261	up	0.000598873	0.017529	10.8106	10.5609	11.647	10.9901	9.95437	8.46949	9.82347	8.19817	9.78345	8.97529
2382419	CNIH4	cornichon homolog 4 (Drosophila)	1.99273	up	0.000603572	0.0176173	7.78308	7.29137	8.41881	8.12771	7.0734	4.30163	6.52803	5.15674	6.0299	6.71442
2985781	THBS2	thrombospondin 2	1.85582	up	0.00060667	0.0176185	7.56917	6.78066	8.23708	8.68686	6.52319	6.25919	5.52972	5.01703	6.14696	5.56497
3047581	INHBA	inhibin, beta A	1.63941	up	0.000607412	0.0176185	6.32907	5.83053	6.74242	7.06977	5.68648	5.69892	4.30529	3.97192	4.9516	4.53351
2365210	UCK2	uridine-cytidine kinase 2	1.3214	up	0.000607534	0.0176185	8.12098	8.11497	8.77895	8.13618	7.58754	6.96629	6.86997	6.10695	6.80989	7.37853
2735598	TIGD2	tigger transposable element derived 2	1.49336	up	0.000612309	0.0176868	5.02907	5.75056	4.71561	4.9211	5.31958	3.54004	3.80652	2.61667	3.89675	4.40915
3747812	PEMT	phosphatidylethanolamine N-methyltransferase	1.40526	up	0.000613104	0.0176868	7.89022	7.59894	7.70553	7.28309	6.76703	5.87174	5.79	5.3708	6.47485	6.71111
3457752	STAT2	signal transducer and activator of transcription 2, 113kDa	1.25594	up	0.000611682	0.0176868	6.93575	7.06058	7.00531	7.38712	7.3863	5.34771	6.30495	5.3078	6.26826	6.26666
3638819	CIB1	calcium and integrin binding 1 (calmyrin)	1.76159	up	0.000616164	0.0177129	7.66538	7.30094	8.59103	8.24774	6.81895	5.60269	6.515	5.00752	6.02076	6.67013
2520429	MYO1B	myosin IB	1.65891	up	0.000616423	0.0177129	6.69275	7.38804	6.57066	6.48588	6.40618	4.65063	5.6433	3.81299	5.37801	5.76402
3679503	TMEM186	transmembrane protein 186	1.21082	up	0.000616206	0.0177129	6.00852	5.56813	6.03665	6.16967	5.76093	4.54306	4.79848	4.09323	5.37577	4.67927
3418007	SHMT2	serine hydroxymethyltransferase 2 (mitochondrial)	1.90965	up	0.000621064	0.017823	8.49659	8.49099	9.17566	8.55662	7.64719	6.43847	6.93131	4.98248	7.02813	7.43842
3413278	TMEM106C	transmembrane protein 106C	2.43609	up	0.000632052	0.0178435	8.6331	8.13656	8.52224	9.35253	7.43269	5.02259	6.91731	4.16295	6.87336	6.92045
3756193	TOP2A	topoisomerase (DNA) II alpha 170kDa	2.17879	up	0.000627156	0.0178435	7.48226	4.9408	6.81146	5.73141	6.69554	4.87412	5.18819	3.84219	3.44649	3.4165
2544179	SF3B14	splicing factor 3B, 14 kDa subunit	1.50042	up	0.000632738	0.0178435	6.3735	6.83136	7.56282	7.57346	6.22131	5.82759	5.74466	4.78809	5.08742	5.61258
2974469	STX7	syntaxin 7	1.48786	up	0.000631302	0.0178435	6.35747	6.7464	6.60393	7.34584	7.10727	4.46094	5.78549	4.92391	5.43043	6.12084
3452145	SFRS2IP	SR-related CTD-associated factor 11	1.48347	up	0.000622976	0.0178435	6.11587	6.50671	6.03665	6.03665	6.40211	4.05593	5.3838	3.83967	5.05674	5.34449
3594129	MAPK6	mitogen-activated protein kinase 6	1.46028	up	0.000626003	0.0178435	7.42943	7.34702	7.38423	6.76237	6.28162	5.64283	6.2695	4.72106	5.63909	5.63082
2473784	SELI	ethanolaminephosphotransferase 1 (CDP-ethanolamine-specific)	1.45771	up	0.000628911	0.0178435	5.952	6.27401	6.27087	5.51577	6.73637	4.91734	5.11665	3.6428	4.84699	4.93669
3413927	FLJ13236		1.45289	up	0.000632632	0.0178435	5.93614	6.4562	5.54296	6.14577	6.53529	4.99628	4.58118	3.61995	5.00422	5.15029
3214749	NOL8	nucleolar protein 8	1.33914	up	0.000630531	0.0178435	6.17239	6.39062	6.57613	6.47185	6.26874	4.49193	5.71299	4.27171	5.24645	5.46094
2340845	MIER1	mesoderm induction early response 1 homolog (Xenopus laevis)	1.33397	up	0.000629164	0.0178435	6.17772	6.34437	6.19416	5.88739	6.19885	4.47558	5.16796	3.9241	5.11032	5.45466
3257098	FAS	Fas (TNF receptor superfamily, member 6)	1.24664	up	0.000632051	0.0178435	6.07948	6.37386	6.61199	6.73418	5.78501	5.73104	5.04844	5.05113	4.87126	4.64946
2940987	SLC35B3	solute carrier family 35, member B3	1.22279	up	0.000633127	0.0178435	6.37545	6.86779	6.19183	6.37545	6.64026	5.28241	5.54769	4.53091	5.20581	5.77
3790259	MALT1	mucosa associated lymphoid tissue lymphoma translocation gene 1	1.06849	up	0.000629983	0.0178435	5.85022	5.54325	5.50338	5.96326	5.8149	4.80533	5.14686	4.49101	4.37918	4.51018
3067080	COG5	component of oligomeric golgi complex 5	1.69749	up	0.000637376	0.0178795	7.67591	7.69696	6.97918	7.22017	8.56328	5.01525	6.33162	5.2904	6.46823	6.54254
3150663	TAF2	TAF2 RNA polymerase II, TATA box binding protein (TBP)-associated factor, 150kDa	1.66002	up	0.000635878	0.0178795	6.43059	6.49503	7.5944	6.26832	7.34454	4.52323	6.05151	4.41878	5.45182	5.38744
2434178	MTMR11	myotubularin related protein 11	1.64551	up	0.000637653	0.0178795	7.63109	5.8048	7.36479	6.32808	5.99557	5.48228	5.05111	4.63481	5.11285	4.61572
2912777	FAM135A	family with sequence similarity 135, member A	1.42392	up	0.000637122	0.0178795	7.63172	7.03198	6.43906	6.2891	6.10391	5.10612	5.76766	4.84351	5.47344	5.18543
3166844	CHMP5	charged multivesicular body protein 5	1.94284	up	0.000640245	0.0179293	5.81196	6.5289	6.4253	7.13569	5.2131	3.36145	5.40529	3.52424	4.3402	4.76959
3356175	ST14	suppression of tumorigenicity 14 (colon carcinoma)	1.55267	up	0.000642334	0.0179517	8.70235	8.66255	7.98398	8.18046	8.12551	6.44622	7.16745	5.59996	7.21814	7.45972
3837934	FUT2	fucosyltransferase 2 (secretor status included)	1.31551	up	0.000643492	0.0179517	7.41279	7.9386	7.41279	6.72212	7.21713	5.48215	6.25173	5.61651	6.51232	6.26315
3896200	PCNA	proliferating cell nuclear antigen	1.88159	up	0.000650133	0.0179775	8.15805	6.46732	7.88515	9.11204	8.38468	5.85539	6.65208	5.46547	6.5042	6.12213
2540578	E2F6	E2F transcription factor 6	1.531	up	0.000648129	0.0179775	4.3402	4.54703	4.43486	5.58075	4.16091	3.23689	3.99142	3.03311	2.65528	2.49207
2811656	KIF2A	kinesin heavy chain member 2A	1.5112	up	0.000648046	0.0179775	7.17454	7.0561	7.24321	6.91268	6.5307	5.00754	6.02899	4.38286	5.94117	6.00067
2595443	WDR12	WD repeat domain 12	1.41559	up	0.000649974	0.0179775	6.40335	6.00496	7.35132	6.90325	6.5087	5.21671	5.65558	4.37411	5.49969	5.34755
2700500	COMMD2	COMM domain containing 2	1.35518	up	0.000646937	0.0179775	6.83267	6.55892	6.55892	6.62725	7.27938	5.20356	5.33478	4.6297	5.69985	6.21336
2370317	MR1	major histocompatibility complex, class I-related	1.31142	up	0.000649456	0.0179775	6.09637	5.8683	5.99536	5.95594	5.95617	4.78229	4.32442	3.783	5.32723	5.09811
2638962	DTX3L	deltex 3-like (Drosophila)	1.87506	up	0.000652931	0.0179871	7.81945	7.77143	7.09724	7.31356	7.87023	4.56413	6.26123	4.60768	6.55062	6.51299
2830010	SMAD5	SMAD family member 5	1.26564	up	0.000652209	0.0179871	6.29847	6.66316	5.73233	6.22544	5.96481	4.46586	5.24941	4.35476	5.13856	5.3474
2957596	ELOVL5	ELOVL fatty acid elongase 5	2.24036	up	0.000654514	0.0180081	8.06221	8.80477	9.23011	8.63615	8.33744	6.35628	6.76051	4.34125	7.83919	6.57163
2320581	PLOD1	procollagen-lysine, 2-oxoglutarate 5-dioxygenase 1	1.50611	up	0.000661363	0.018133	8.47549	8.09451	7.69536	7.69536	7.92822	6.88865	6.39981	5.23774	6.96049	6.87169
3257031	STAMBPL1	STAM binding protein-like 1	1.32374	up	0.000662348	0.018133	4.46043	4.87588	5.31004	5.18469	4.2263	3.79368	4.06931	2.96197	3.31083	3.30283
3886704	STK4	serine/threonine kinase 4	1.21003	up	0.000661863	0.018133	7.62664	7.40154	8.01052	7.53934	7.97247	5.74377	6.76778	6.40928	6.68556	6.89398
3633522	SNUPN	snurportin 1	1.46326	up	0.000664236	0.0181621	6.46731	6.04447	7.41486	6.67883	5.6605	4.9268	5.29084	4.41257	5.00069	5.31878
3378790	PPP1CA	protein phosphatase 1, catalytic subunit, alpha isozyme	2.17756	up	0.00066625	0.0181946	9.80436	9.44753	9.98644	9.78603	8.82721	6.34513	8.05621	5.81855	8.22025	8.52361
2355615	SEC22B	SEC22 vesicle trafficking protein homolog B (S. cerevisiae) (gene/pseudogene)	2.08532	up	0.00067536	0.0182011	8.09066	8.90088	8.22404	8.26287	8.67422	5.2219	6.71201	4.9894	7.06119	7.74157
3238491	BMI1	BMI1 polycomb ring finger oncogene	1.90546	up	0.000673963	0.0182011	6.36708	6.94453	7.41443	6.81206	7.20313	4.23864	5.84627	3.6448	5.5868	5.89744
3394192	DPAGT1	dolichyl-phosphate (UDP-N-acetylglucosamine) N-acetylglucosaminephosphotransferase 1 (GlcNAc-1-P transferase)	1.86998	up	0.000675967	0.0182011	7.71646	7.27016	9.08951	7.27016	7.81458	5.63698	6.2732	4.74828	6.69145	6.46105
2831209	PAIP2	poly(A) binding protein interacting protein 2	1.80219	up	0.000670001	0.0182011	7.97633	8.80342	8.42455	8.83146	8.23929	5.93886	7.27182	5.34538	7.11708	7.59094
2659887	FYTTD1	forty-two-three domain containing 1	1.70255	up	0.000678065	0.0182011	7.17354	7.19631	7.17354	7.17354	6.95741	5.19469	6.18929	3.9161	5.63025	6.23126
2879509	YIPF5	Yip1 domain family, member 5	1.6593	up	0.000670002	0.0182011	7.59331	8.36969	7.44905	7.97629	7.47022	5.99762	6.82498	4.8023	6.10722	6.82994
3282016	ABI1	abl-interactor 1	1.57081	up	0.000674393	0.0182011	6.98848	7.11439	7.51309	7.64377	7.81609	5.079	6.60078	4.96398	6.10836	6.46965
3277662	UPF2	UPF2 regulator of nonsense transcripts homolog (yeast)	1.32735	up	0.000672762	0.0182011	6.18655	6.00117	6.26535	5.72608	6.85686	4.56864	5.48636	4.22708	5.10873	5.00844
3402522	TAPBPL	TAP binding protein-like	1.25384	up	0.000673856	0.0182011	7.88325	7.65211	7.34714	7.15191	6.87547	5.60772	6.3593	5.80482	6.23523	6.6336
2359036	SNX27	sorting nexin family member 27	1.15163	up	0.000676813	0.0182011	7.45457	7.47129	7.29091	7.15429	7.21476	6.18824	6.09927	5.44874	6.45254	6.63891
3053229	ZNF680	zinc finger protein 680	1.10423	up	0.000677938	0.0182011	5.10672	5.23256	5.32995	5.10672	4.71603	4.13887	3.99317	3.42993	4.01141	4.39745
3412008	PPHLN1	periphilin 1	1.39924	up	0.000678968	0.0182031	6.30828	6.12421	6.37285	6.6018	6.80625	4.46689	5.67336	4.22947	5.57373	5.27377
2706297	TBL1XR1	transducin (beta)-like 1 X-linked receptor 1	2.10849	up	0.000683034	0.0182312	7.82031	7.99073	8.00643	7.73186	8.78247	4.63027	6.9665	4.68917	6.68145	6.82197
3987996	PLS3	plastin 3	1.99503	up	0.000683328	0.0182312	8.01643	7.23769	7.4197	8.23516	7.34342	4.71715	6.70113	4.2611	6.33525	6.26262
2525053	CREB1	cAMP responsive element binding protein 1	1.65612	up	0.000682111	0.0182312	8.33146	8.31315	8.42507	8.07647	7.78522	6.52491	6.88976	5.01312	7.05167	7.17131
2531712	PSMD1	proteasome (prosome, macropain) 26S subunit, non-ATPase, 1	1.75239	up	0.000685676	0.0182464	7.47263	7.37105	7.93338	7.63198	8.078	5.25173	6.33151	4.6481	6.75973	6.73401
2454838	NSL1	NSL1, MIND kinetochore complex component, homolog (S. cerevisiae)	1.69919	up	0.000686383	0.0182464	7.25617	7.59723	7.53526	7.63699	6.87141	4.97429	6.40915	4.47799	6.09824	6.44147
4000512	PIGA	phosphatidylinositol glycan anchor biosynthesis, class A	1.46664	up	0.000687614	0.0182508	5.31121	6.19432	5.86766	6.28667	5.53538	4.79652	4.98335	3.33931	4.50809	4.23479
3493448	C13orf24	progesterone immunomodulatory binding factor 1	1.10082	up	0.000688208	0.0182508	3.30456	3.94672	4.08932	3.9709	3.79609	2.75943	3.20309	2.53546	2.47435	2.63116
3975467	UTX	lysine (K)-specific demethylase 6A	1.22558	up	0.000689343	0.0182589	5.24296	5.61692	4.93382	5.32279	5.11888	4.24335	4.6829	3.34475	3.90848	3.92798
3683037	ARL6IP1	ADP-ribosylation factor-like 6 interacting protein 1	2.38443	up	0.000697688	0.0182602	10.8107	10.4471	11.0389	11.2405	11.2469	6.47284	9.74438	7.74763	9.69266	9.20453
3060300	SRI	sorcin	2.18109	up	0.000696202	0.0182602	7.71599	8.71682	8.15274	9.62356	9.68139	5.03863	7.05602	6.21496	7.34592	7.32952
3757433	ACLY	ATP citrate lyase	2.03992	up	0.00069574	0.0182602	10.161	9.12405	8.4827	8.19675	8.27931	6.58037	6.97699	5.38584	7.50807	7.59298
3250146	SRGN	serglycin	2.02358	up	0.000695806	0.0182602	9.53036	9.48213	10.7937	10.7843	9.81663	6.82692	8.60477	7.21632	9.24126	8.39993
2512701	PSMD14	proteasome (prosome, macropain) 26S subunit, non-ATPase, 14	1.76049	up	0.000695517	0.0182602	7.10256	6.99662	7.57189	7.50435	7.33122	5.04202	6.24383	4.08136	5.92369	6.41331
3264004	SHOC2	soc-2 suppressor of clear homolog (C. elegans)	1.64279	up	0.000697442	0.0182602	6.60504	7.21808	7.03582	7.24977	7.32885	4.36042	6.35708	4.71256	5.75585	6.0377
3543481	PSEN1	presenilin 1	1.60685	up	0.000695169	0.0182602	7.41584	7.33305	7.85876	7.7007	7.78644	5.14707	6.68359	5.01953	6.70032	6.51004
3133479	RNF170	ring finger protein 170	1.53174	up	0.00069322	0.0182602	6.08429	6.70738	6.45415	6.08429	6.40538	4.29587	5.1943	3.7119	5.34348	5.53125
3523156	TMTC4	transmembrane and tetratricopeptide repeat containing 4	1.36338	up	0.000695756	0.0182602	6.65072	7.03181	7.08472	6.41435	6.31527	4.98132	5.51501	4.53613	5.61057	6.03697
2435347	THEM4	thioesterase superfamily member 4	1.29355	up	0.000696282	0.0182602	4.24009	4.59944	4.24009	4.43829	4.20464	2.09892	3.03636	3.24102	3.1473	3.7312
3275132	GDI2	GDP dissociation inhibitor 2	2.61658	up	0.000699367	0.0182824	9.24808	9.10196	9.18993	9.61882	8.75202	4.48669	7.79576	5.21447	7.39566	7.93534
3470549	CORO1C	coronin, actin binding protein, 1C	2.3883	up	0.000701624	0.0183196	9.33801	8.87907	9.67253	10.0116	9.02605	5.45842	7.80475	5.65142	8.65417	7.41695
2899146	HIST1H4C	histone cluster 1, H4c	2.33287	up	0.000705018	0.0183349	10.3616	11.189	10.7438	10.6007	8.53815	6.82526	9.0431	7.66278	7.28753	8.95032
3960782	JOSD1	Josephin domain containing 1	1.85706	up	0.000709347	0.0183349	7.53039	6.75568	7.75965	7.81208	7.87142	5.7856	5.57084	4.1788	6.87098	6.03772
2350339	STXBP3	syntaxin binding protein 3	1.78725	up	0.000707408	0.0183349	6.38676	6.50359	6.50726	6.67347	7.44419	3.62475	5.75938	4.24911	5.321	5.62479
3374934	MS4A6A	membrane-spanning 4-domains, subfamily A, member 6A	1.76522	up	0.000712965	0.0183349	5.96951	6.10587	6.53222	8.02488	6.69173	4.79887	4.8991	3.96294	5.43633	5.40087
3308619	PDZD8	PDZ domain containing 8	1.67196	up	0.000714529	0.0183349	8.59539	8.71357	8.61122	7.66173	7.97984	5.58338	7.43698	5.96309	7.19191	7.02661
3146103	STK3	serine/threonine kinase 3	1.59985	up	0.000710131	0.0183349	5.70406	5.67181	7.07589	5.81306	6.92625	4.02621	5.30433	4.28999	4.50258	5.06869
3110272	FZD6	frizzled family receptor 6	1.57953	up	0.000705129	0.0183349	6.92507	6.79503	6.8525	6.59557	7.61717	4.83623	5.83103	4.31112	6.15104	5.75829
3548788	CPSF2	cleavage and polyadenylation specific factor 2, 100kDa	1.54258	up	0.000709397	0.0183349	7.02906	7.1066	7.74545	7.16811	7.18257	4.99721	6.44125	4.72252	6.13725	6.22068
2903470	SLC39A7	solute carrier family 39 (zinc transporter), member 7	1.38955	up	0.000705153	0.0183349	8.2273	8.22269	7.93323	7.58015	8.52728	6.11448	6.77267	6.07259	7.1524	7.43074
3988435	DOCK11	dedicator of cytokinesis 11	1.33406	up	0.000708003	0.0183349	5.75884	5.52734	5.90735	5.98077	5.8281	4.43112	5.04429	3.44358	4.94261	4.47049
3347831	DDX10	DEAD (Asp-Glu-Ala-Asp) box polypeptide 10	1.31761	up	0.000714702	0.0183349	6.54582	5.86139	6.06455	6.20969	6.95108	4.75404	5.18454	4.36629	5.0929	5.64672
3982242	CXorf26	chromosome X open reading frame 26	1.20694	up	0.000711759	0.0183349	6.00258	5.89118	5.96708	6.83604	6.36349	4.83584	5.56923	4.58841	5.12558	4.90659
3301011	NOC3L	nucleolar complex associated 3 homolog (S. cerevisiae)	1.15709	up	0.000714685	0.0183349	4.13915	4.02302	4.59384	4.02302	4.70572	3.27946	3.27946	2.51738	3.45801	3.16497
3190514	GLE1L	GLE1 RNA export mediator homolog (yeast)	1.15662	up	0.000706115	0.0183349	6.46376	6.20935	6.20935	6.31813	6.72899	4.98834	5.43996	4.57938	5.53167	5.60709
3421630	CCT2	chaperonin containing TCP1, subunit 2 (beta)	2.34803	up	0.000721185	0.0183396	8.79094	8.63548	9.2558	9.14927	9.96537	5.87174	8.11396	4.95112	7.32014	7.79975
2434609	CTSK	cathepsin K	1.82957	up	0.000719427	0.0183396	6.35835	6.46353	7.31129	8.33544	6.5111	4.88356	5.66419	4.26391	5.9066	5.11358
2601414	SERPINE2	serpin peptidase inhibitor, clade E (nexin, plasminogen activator inhibitor type 1), member 2	1.809	up	0.000720246	0.0183396	5.60207	5.84815	6.02195	7.60255	5.69467	4.47247	4.13404	3.3882	5.12894	4.60073
3090922	PPP2R2A	protein phosphatase 2, regulatory subunit B, alpha	1.7808	up	0.000721344	0.0183396	7.46758	7.06747	7.2554	7.50057	6.981	4.42874	6.10253	4.37377	5.96437	6.49863
2712754	PCYT1A	phosphate cytidylyltransferase 1, choline, alpha	1.21581	up	0.000719991	0.0183396	7.02779	6.78284	6.60638	6.80908	6.75379	5.25581	5.64575	4.85677	6.10403	6.03845
2835300	SLC26A2	solute carrier family 26 (sulfate transporter), member 2	1.48431	up	0.000722482	0.018342	4.88046	6.11492	4.61911	4.89387	5.29381	3.31975	3.78728	2.95835	4.11174	4.20352
2921374	BXDC1	ribosome production factor 2 homolog (S. cerevisiae)	2.91439	up	0.000737164	0.018377	7.9546	7.00513	7.2543	7.57015	7.06559	5.40046	6.55627	1.68567	4.48912	4.14627
3680583	RSL1D1	ribosomal L1 domain containing 1	2.5982	up	0.000726658	0.018377	9.08324	8.4397	9.39132	8.93155	8.38292	4.0891	7.18092	5.06827	7.49113	7.40833
3466740	LTA4H	leukotriene A4 hydrolase	2.5764	up	0.000734498	0.018377	8.45811	8.48027	8.43804	8.47707	8.03932	4.02369	6.50333	4.12973	7.24425	7.10982
3109191	POLR2K	polymerase (RNA) II (DNA directed) polypeptide K, 7.0kDa	2.40668	up	0.000735294	0.018377	9.72608	9.69717	10.3267	9.02548	8.57807	5.28101	7.80689	6.03265	7.87387	8.32573
2440943	FCGR3A	Fc fragment of IgG, low affinity IIIa, receptor (CD16a)	2.28189	up	0.000736328	0.018377	6.85569	6.13698	8.01484	8.14557	6.7464	4.91879	4.71585	3.16518	5.91534	5.77485
3752709	MYO1D	myosin ID	2.02817	up	0.000737218	0.018377	8.45575	8.14643	9.0945	8.32805	8.33215	5.0895	6.87016	5.32951	7.60165	7.32522
3686339	XPO6	exportin 6	1.68324	up	0.000735206	0.018377	8.3129	8.37479	8.81741	8.38649	8.27743	6.24643	6.76558	5.50901	7.8847	7.34709
3513514	P2RY5	lysophosphatidic acid receptor 6	1.65361	up	0.00073032	0.018377	4.80078	5.43457	6.25916	5.85363	4.10622	4.01052	4.05041	3.4278	3.41008	3.28752
2583254	LY75	lymphocyte antigen 75	1.6387	up	0.000731648	0.018377	6.04851	5.81223	5.91338	6.2815	7.84278	4.74244	4.79693	4.11895	5.10227	4.94434
2949330	CLIC1	chloride intracellular channel 1	1.56455	up	0.000735539	0.018377	9.27738	8.25677	9.7179	8.91703	8.03721	6.45954	7.69144	7.19228	7.40286	7.63743
3048134	C7orf44	chromosome 7 open reading frame 44	1.43953	up	0.000725874	0.018377	7.24593	7.37527	7.22013	7.68489	6.76366	5.31535	6.37315	4.88991	6.16485	6.34896
3122489	ANGPT2	angiopoietin 2	1.5642	up	0.000740994	0.0184086	6.43354	5.06471	5.86353	5.64975	5.27967	4.78008	4.11118	2.97421	4.32254	4.28218
3099750	SDCBP	syndecan binding protein (syntenin)	2.13436	up	0.000746635	0.0184772	8.89198	9.6702	9.33299	9.39756	8.84695	5.97513	7.85058	5.54431	8.34648	7.75138
2839671	RARS	arginyl-tRNA synthetase	1.80711	up	0.000746076	0.0184772	7.38682	7.7136	7.38682	7.70955	7.54234	4.99065	6.86989	4.38525	5.94446	6.51331
3141589	IL7	interleukin 7	1.28959	up	0.000746321	0.0184772	5.72183	4.62263	5.21079	4.59962	5.6643	4.2404	4.05607	3.96885	3.50899	3.59694
3665603	CTCF	CCCTC-binding factor (zinc finger protein)	1.6933	up	0.000749237	0.0185089	8.50583	7.9698	8.48041	7.67173	7.67681	5.80447	6.52972	5.17576	7.16993	7.15818
3974708	USP9X	ubiquitin specific peptidase 9, X-linked	1.69923	up	0.00075381	0.0185802	7.72973	7.64325	7.42262	7.95371	7.86107	5.36753	7.02324	4.72621	6.38843	6.60881
3383322	NARS2	asparaginyl-tRNA synthetase 2, mitochondrial (putative)	1.5485	up	0.000756359	0.0186222	6.54309	6.6675	7.24274	6.4847	6.75975	4.66861	5.8318	4.047	5.75462	5.65325
2731332	IL8	interleukin 8	2.96775	up	0.000761546	0.018651	8.34981	6.22744	10.8614	9.04958	7.83627	6.11683	5.13872	4.51463	6.61326	5.10228
3770606	HN1	hematological and neurological expressed 1	1.48506	up	0.00075897	0.018651	8.10036	6.89179	7.28629	7.67521	7.0218	5.17954	6.37443	5.27295	6.33329	6.38994
3960174	LGALS2	lectin, galactoside-binding, soluble, 2	1.4509	up	0.000760177	0.018651	6.07948	5.50832	7.3565	5.96968	6.13347	4.39424	4.79034	4.41978	5.04193	5.14666
3890218	C20orf43	chromosome 20 open reading frame 43	1.38703	up	0.000762486	0.018651	7.75719	6.7256	7.54335	7.86246	7.35094	5.67607	6.41396	5.26998	6.48653	6.45785
2863885	LHFPL2	lipoma HMGIC fusion partner-like 2	1.30093	up	0.000762522	0.018651	7.17703	6.79395	7.13996	7.87991	6.95846	5.62105	5.71035	5.47904	6.70603	5.92821
3315675	IFITM1	interferon induced transmembrane protein 1 (9-27)	2.33784	up	0.00076533	0.0186526	7.83401	8.26483	9.69453	9.54432	6.63872	5.73615	6.53398	4.98439	6.32489	6.70779
3971877	EIF2S3	eukaryotic translation initiation factor 2, subunit 3 gamma, 52kDa	2.23763	up	0.000764354	0.0186526	9.7412	9.31211	9.20184	10.0304	9.5384	5.82048	7.90987	5.97731	8.70454	8.2236
2366156	SFT2D2	SFT2 domain containing 2	2.14798	up	0.00076498	0.0186526	7.50526	7.97155	7.61048	7.82624	8.41525	4.50444	6.30307	4.21933	6.6358	6.92626
3888217	DDX27	DEAD (Asp-Glu-Ala-Asp) box polypeptide 27	1.29258	up	0.00076607	0.0186526	7.58949	6.38304	7.17125	7.24135	7.26726	5.95427	5.83306	5.09119	6.25471	6.05625
3650953	TMC5	transmembrane channel-like 5	1.69764	up	0.000768397	0.018668	8.3614	8.09543	7.71029	7.50022	8.14694	4.85943	7.16942	5.94963	6.84201	6.50558
2746164	MMAA	methylmalonic aciduria (cobalamin deficiency) cblA type	1.34283	up	0.000768082	0.018668	5.35528	5.91456	5.26663	5.35208	6.17781	4.01928	4.71723	3.43838	4.66705	4.51029
2404158	LAPTM5	lysosomal protein transmembrane 5	2.45014	up	0.000775734	0.0187	10.0209	8.95527	10.6606	10.8048	10.1663	6.26294	7.96521	6.25846	9.01133	8.85921
2591837	SLC40A1	solute carrier family 40 (iron-regulated transporter), member 1	2.41481	up	0.00077991	0.0187	9.22074	9.30359	8.34914	9.59399	10.04	5.26465	7.65487	5.52237	8.09522	7.89637
3418492	TSPAN31	tetraspanin 31	1.85105	up	0.000779082	0.0187	8.04053	8.42806	7.81197	8.13636	7.30103	5.63062	6.50654	4.57645	6.59816	7.15093
3223872	RAB14	RAB14, member RAS oncogene family	1.8234	up	0.000778807	0.0187	7.9879	8.43162	8.27181	8.46958	7.97008	5.31831	6.79734	5.3153	6.92616	7.65689
3258168	KIF11	kinesin family member 11	1.6074	up	0.000775345	0.0187	4.6439	3.6991	4.94857	3.58341	5.02488	3.33384	3.41472	2.07816	2.53505	2.50108
2330899	UTP11L	UTP11-like, U3 small nucleolar ribonucleoprotein, (yeast)	1.52257	up	0.000777844	0.0187	5.979	5.77326	6.18774	6.79574	6.59772	4.1668	4.83136	3.89036	5.21946	5.61265
2881521	RBM22	RNA binding motif protein 22	1.40438	up	0.000776465	0.0187	7.13168	6.94888	7.06369	6.96767	6.93147	4.9846	5.66937	4.75509	6.19837	6.41405
7385683	VPS41	vacuolar protein sorting 41 homolog (S. cerevisiae)	1.40379	up	0.000774033	0.0187	7.14034	7.24185	6.57774	7.35266	7.17145	4.70697	6.10752	5.29547	6.12023	6.23489
3507465	SLC46A3	solute carrier family 46, member 3	1.38594	up	0.000773788	0.0187	5.16483	5.02117	5.83251	5.56838	4.8348	3.64266	4.52923	3.01133	4.1975	4.11127
3303339	CWF19L1	CWF19-like 1, cell cycle control (S. pombe)	1.16548	up	0.000772016	0.0187	6.04236	5.83074	6.15733	6.4562	6.33164	4.83412	5.52496	4.33327	5.09027	5.20826
3671076	HSD17B2	hydroxysteroid (17-beta) dehydrogenase 2	2.16954	up	0.000783094	0.0187355	8.63125	6.97699	7.17608	5.8291	8.20504	4.99357	5.29769	4.03405	5.66863	5.97682
4015763	GLA	galactosidase, alpha	1.35365	up	0.000782278	0.0187355	5.87317	5.13645	6.09282	6.82749	6.42411	4.70796	4.65415	4.30491	4.9694	4.94937
2515369	HAT1	histone acetyltransferase 1	1.6054	up	0.000784626	0.0187468	6.01848	6.55719	6.2815	6.28695	5.85764	4.93025	5.25846	3.16498	4.44565	5.17543
3009959	PTPN12	protein tyrosine phosphatase, non-receptor type 12	1.51214	up	0.000785983	0.0187468	6.69394	6.43925	6.74908	6.8887	6.51004	4.39937	5.91088	4.20817	5.32073	5.88119
2419113	USP33	ubiquitin specific peptidase 33	1.36779	up	0.000786121	0.0187468	7.38249	7.5691	6.92365	7.38249	7.76679	5.55017	6.90751	5.31821	6.11347	6.29621
2968144	OSTM1	osteopetrosis associated transmembrane protein 1	1.15628	up	0.000787373	0.0187564	6.27489	6.37097	6.35132	6.74824	6.38042	5.13165	5.67232	4.5166	5.44566	5.5782
3890154	CSTF1	cleavage stimulation factor, 3' pre-RNA, subunit 1, 50kDa	1.25385	up	0.000790213	0.0188036	6.29379	6.12416	6.09416	6.66146	6.10431	4.8095	5.56874	4.14598	5.25578	5.2286
2363919	ATF6	activating transcription factor 6	1.94422	up	0.000799813	0.0189432	8.55099	8.73784	8.49818	8.01178	8.01034	5.30827	6.90683	5.14209	7.12413	7.60672
3505781	PARP4	poly (ADP-ribose) polymerase family, member 4	1.81116	up	0.000799482	0.0189432	7.83004	7.67611	8.83255	7.92934	7.73891	4.68308	6.96213	5.80621	6.79287	6.70689
2324856	C1QA	complement component 1, q subcomponent, A chain	1.35724	up	0.000800382	0.0189432	7.24948	6.99855	7.33405	7.72594	7.20253	6.01613	5.45797	5.14315	6.66868	6.43839
3386217	CHORDC1	cysteine and histidine-rich domain (CHORD) containing 1	2.21546	up	0.000802917	0.0189828	3.65305	3.43782	3.04543	2.01021	5.60615	1.17506	1.85391	1.03879	0.953275	1.65431
3402571	NCAPD2	non-SMC condensin I complex, subunit D2	1.53116	up	0.000809016	0.0190452	7.93644	6.90341	7.69803	7.18646	7.13021	5.31977	6.24601	4.85416	6.62602	6.15277
2899333	BTN3A2	butyrophilin, subfamily 3, member A2	1.30475	up	0.000807395	0.0190452	7.64793	7.0918	7.22089	7.15779	7.84376	5.32876	6.50912	5.67196	6.32806	6.60051
2413423	TMEM48	transmembrane protein 48	1.2287	up	0.00080889	0.0190452	5.8079	5.07881	5.42844	5.41998	5.88372	4.58809	4.36185	3.47062	4.39356	4.66125
3017206	PSMC2	proteasome (prosome, macropain) 26S subunit, ATPase, 2	1.87016	up	0.000811828	0.0190669	7.54095	7.3723	7.20624	7.79162	8.71495	5.09678	6.35531	4.60898	6.4621	6.75209
3538324	C14orf100	JNK1/MAPK8-associated membrane protein	1.73254	up	0.000812536	0.0190669	7.06264	7.81788	7.43534	7.7094	7.5618	4.8789	6.8402	4.65229	6.18085	6.37211
2356721	CHD1L	chromodomain helicase DNA binding protein 1-like	1.30489	up	0.000813814	0.0190765	6.77386	6.70682	7.42065	7.02092	6.48835	5.08928	6.06612	4.95055	5.63977	6.14042
2770469	IGFBP7	insulin-like growth factor binding protein 7	1.49035	up	0.000816593	0.0191213	9.05734	8.79108	9.08691	10.2053	8.17016	7.40939	7.7506	7.0444	7.79758	7.85705
3812206	TXNDC10	thioredoxin-related transmembrane protein 3	1.14982	up	0.000821248	0.0192099	5.53928	5.50907	5.37345	6.04291	5.61465	4.85926	4.92179	3.86844	4.35336	4.32742
3225003	PSMB7	proteasome (prosome, macropain) subunit, beta type, 7	1.98355	up	0.000823097	0.0192214	9.45344	8.83359	9.35678	9.34078	8.70589	6.52863	7.89524	5.41749	8.10922	7.82214
3230282	AGPAT2	1-acylglycerol-3-phosphate O-acyltransferase 2 (lysophosphatidic acid acyltransferase, beta)	1.58618	up	0.000823489	0.0192214	8.52854	7.36563	7.91202	8.79993	7.76558	6.87042	6.43708	5.34032	7.03047	6.76248
3880827	GINS1	GINS complex subunit 1 (Psf1 homolog)	1.9274	up	0.00082756	0.0192654	7.23091	5.06103	7.74001	7.00725	6.76635	5.31928	5.1603	3.89575	4.77261	5.02061
3051395	SEC61G	Sec61 gamma subunit	1.82808	up	0.000828955	0.0192654	7.50391	7.66368	8.05181	8.13536	6.2517	5.91163	6.32401	4.53156	5.31267	6.3862
3249587	SIRT1	sirtuin 1	1.36515	up	0.000829378	0.0192654	7.07256	6.727	6.727	6.727	6.87696	4.89535	6.09129	4.60678	6.13447	5.57686
3243908	GALNACT-2	chondroitin sulfate N-acetylgalactosaminyltransferase 2	1.33056	up	0.00082975	0.0192654	6.09395	6.13121	6.1088	7.45954	6.38091	5.3875	5.35701	4.54665	5.19739	5.03307
2842101	SFXN1	sideroflexin 1	1.31081	up	0.000828286	0.0192654	6.93035	6.82475	7.25602	7.04891	6.27817	5.10694	6.02423	4.85041	5.75055	6.05201
2866590	LYSMD3	LysM, putative peptidoglycan-binding, domain containing 3	2.06313	up	0.000834081	0.0192845	7.13002	8.19222	7.50608	7.3233	6.8982	4.56764	6.00721	3.82056	5.57713	6.76165
3495076	NDFIP2	Nedd4 family interacting protein 2	1.37681	up	0.000833821	0.0192845	5.73487	5.77688	6.47089	6.29071	6.4392	4.43197	5.17068	3.9193	4.79276	5.51376
3651588	LYRM1	LYR motif containing 1	1.25319	up	0.000834953	0.0192845	5.7015	5.74546	6.11594	6.36772	5.34261	4.40143	5.13437	3.99223	4.50233	4.9769
2736259	SMARCAD1	SWI/SNF-related, matrix-associated actin-dependent regulator of chromatin, subfamily a, containing DEAD/H box 1	1.23296	up	0.000831589	0.0192845	5.66191	6.11308	5.8841	5.8841	6.24765	4.70742	5.30068	3.85495	4.74777	5.01524
4001850	SH3KBP1	SH3-domain kinase binding protein 1	1.59482	up	0.000838342	0.0193425	8.36413	7.42809	7.4762	7.59448	8.82778	6.11313	6.47802	5.33613	6.9451	6.84418
3462949	OSBPL8	oxysterol binding protein-like 8	1.45985	up	0.000839906	0.0193583	6.31813	6.48877	6.6809	6.42293	6.18621	4.40374	5.65117	3.89327	5.34263	5.5069
3804358	TPGS2	tubulin polyglutamylase complex subunit 2	1.93137	up	0.000851666	0.0193659	7.45631	6.80832	6.91859	7.51225	6.36559	4.33205	5.58079	3.58899	5.93751	5.96487
2946219	HIST1H2AB	histone cluster 1, H2ab	1.89566	up	0.000844218	0.0193659	5.58722	4.6046	6.47222	5.98217	4.48026	3.33749	4.56165	4.00648	2.926	2.81658
3407824	GOLT1B	golgi transport 1B	1.89396	up	0.000855074	0.0193659	6.18959	6.76452	6.71682	6.74335	7.00489	4.93896	5.55526	2.88605	5.02986	5.53925
2697564	PIK3CB	phosphoinositide-3-kinase, catalytic, beta polypeptide	1.87813	up	0.000843768	0.0193659	8.15828	7.63477	6.93327	6.97771	7.57388	4.5353	6.07871	4.4625	6.19751	6.61322
3778372	TWSG1	twisted gastrulation homolog 1 (Drosophila)	1.65723	up	0.000850172	0.0193659	6.91144	7.3292	7.20508	7.97719	7.3499	5.52486	6.39928	4.25311	6.25306	6.05634
2639054	PARP14	poly (ADP-ribose) polymerase family, member 14	1.54109	up	0.000852436	0.0193659	7.23169	7.35994	6.79186	6.65199	8.13293	4.88671	6.51127	5.29418	6.06014	5.71064
3859026	PEPD	peptidase D	1.51732	up	0.00084437	0.0193659	8.23354	8.10216	9.06352	9.02328	8.78535	6.73495	7.04186	6.20547	7.98819	7.6508
3972093	POLA1	polymerase (DNA directed), alpha 1, catalytic subunit	1.41694	up	0.000846353	0.0193659	6.36639	5.69902	5.69902	5.92531	6.6621	4.66226	5.16797	3.5919	5.01661	4.82838
3976519	RBM3	RNA binding motif (RNP1, RRM) protein 3	1.39978	up	0.000853059	0.0193659	7.67862	7.44987	8.14535	8.95373	7.61529	6.40742	7.17434	6.10788	6.82406	6.33027
3205108	GNE	glucosamine (UDP-N-acetyl)-2-epimerase/N-acetylmannosamine kinase	1.37868	up	0.000849936	0.0193659	6.40809	5.95262	7.08759	5.86281	6.63088	5.01086	4.96761	4.201	5.61445	5.25469
3706000	RPA1	replication protein A1, 70kDa	1.31541	up	0.00084192	0.0193659	7.52639	7.58347	7.77703	7.53215	7.56793	5.61954	6.50575	5.545	6.93552	6.80414
3698055	TXNL4B	thioredoxin-like 4B	1.30007	up	0.000853607	0.0193659	5.87025	5.98696	6.6661	5.76802	5.5272	4.92842	4.50532	3.87133	5.11089	4.90224
2690776	B4GALT4	UDP-Gal:betaGlcNAc beta 1,4- galactosyltransferase, polypeptide 4	1.29812	up	0.000854956	0.0193659	6.19934	7.01439	5.63777	6.0598	6.21994	5.12605	5.05882	4.20058	4.98244	5.27276
3824471	GLT25D1	glycosyltransferase 25 domain containing 1	1.27667	up	0.000850351	0.0193659	7.91893	7.14331	7.93884	7.92071	7.09038	6.63805	6.21148	5.59622	6.70484	6.47823
3231774	GTPBP4	GTP binding protein 4	1.26841	up	0.000851619	0.0193659	7.40749	6.45555	7.57543	6.92053	7.38348	5.83241	6.31168	5.18542	6.07849	5.99244
2411173	PDZK1IP1	PDZK1 interacting protein 1	2.56424	up	0.000857739	0.0193837	11.0139	9.55515	10.5991	10.059	9.13598	6.53142	8.5896	5.53537	9.01661	7.86889
2700332	TM4SF18	transmembrane 4 L six family member 18	1.24921	up	0.000857452	0.0193837	6.41349	6.43312	6.29282	6.29557	5.91836	4.64078	5.37309	4.22779	5.25024	5.61541
3340269	POLD3	polymerase (DNA-directed), delta 3, accessory subunit	1.55006	up	0.000859535	0.0194043	5.93046	5.4918	5.5915	5.86064	7.43248	4.38738	4.56453	3.98107	4.99845	4.62514
3882720	RALY	RNA binding protein, autoantigenic (hnRNP-associated with lethal yellow homolog (mouse))	1.68204	up	0.000864431	0.019455	9.1538	7.82345	8.4483	9.09368	8.32378	6.15602	7.50481	5.87229	7.44881	7.45088
2700365	TM4SF1	transmembrane 4 L six family member 1	2.26589	up	0.000867176	0.0194627	10.3091	9.19849	8.73289	9.09507	10.2385	5.4631	8.09416	6.58825	8.51407	7.58509
2385197	GNPAT	glyceronephosphate O-acyltransferase	1.51389	up	0.000866236	0.0194627	7.04846	7.28061	7.04846	7.26597	7.60429	4.80418	6.47968	5.03974	5.76989	6.58482
2446198	TOR1AIP2	torsin A interacting protein 2	1.48622	up	0.000873234	0.0195181	6.85292	6.93914	6.97363	6.31732	6.91898	4.42081	5.64178	4.61986	5.62063	6.26782
3620880	UBR1	ubiquitin protein ligase E3 component n-recognin 1	1.34688	up	0.000870786	0.0195181	5.92235	6.49569	5.92235	5.92235	6.3405	4.15491	5.40953	4.05279	5.34318	4.90844
3665997	DUS2L	dihydrouridine synthase 2-like, SMM1 homolog (S. cerevisiae)	1.25833	up	0.000873443	0.0195181	6.70315	5.53108	6.42847	5.9515	5.49967	4.82291	4.68056	4.29543	5.13525	4.88809
2815455	UTP15	UTP15, U3 small nucleolar ribonucleoprotein, homolog (S. cerevisiae)	1.03142	up	0.000873227	0.0195181	5.66793	5.5915	5.5915	5.5915	5.76381	4.63505	4.723	3.97225	4.84641	4.87244
3867223	RPL18	ribosomal protein L18	2.33504	up	0.000890564	0.0195452	10.7486	11.013	11.7927	11.2289	10.0363	7.0608	9.18971	7.3387	9.71263	9.8425
3178583	CKS2	CDC28 protein kinase regulatory subunit 2	2.26316	up	0.000884477	0.0195452	6.23574	5.49236	7.24142	7.33139	4.60874	3.49873	5.34647	3.908	3.49413	3.34651
3671873	USP10	ubiquitin specific peptidase 10	2.06504	up	0.000880918	0.0195452	8.68125	7.95878	8.82091	8.11663	8.12727	5.19365	6.66449	4.78795	7.28652	7.44705
3304624	NT5C2	5'-nucleotidase, cytosolic II	2.03258	up	0.000884266	0.0195452	8.14656	8.40091	8.29194	8.1354	8.73722	4.91605	7.21222	5.01632	7.27831	7.12622
3644191	FAHD1	fumarylacetoacetate hydrolase domain containing 1	1.76586	up	0.000887312	0.0195452	6.33712	5.76654	6.34616	6.95439	5.10079	4.29966	5.05563	3.05655	4.39626	4.86762
3661718	AYTL1	lysophosphatidylcholine acyltransferase 2	1.66967	up	0.000888788	0.0195452	6.89917	8.03177	6.64264	6.64264	6.94152	5.17464	5.83513	4.06345	5.87122	5.86497
3638665	AP3S2	adaptor-related protein complex 3, sigma 2 subunit	1.64531	up	0.000881414	0.0195452	6.66121	7.09864	7.55448	7.64495	6.82106	4.90323	6.28444	4.33832	6.11015	5.91768
2823820	WDR36	WD repeat domain 36	1.5847	up	0.000882669	0.0195452	6.66473	6.74084	6.6748	6.64493	7.25587	4.60457	5.62718	3.99985	5.92727	5.89882
3646542	ALG1	asparagine-linked glycosylation 1, beta-1,4-mannosyltransferase homolog (S. cerevisiae)	1.58421	up	0.000884591	0.0195452	8.38518	7.85402	8.0397	7.75637	7.83379	6.51401	6.54777	4.91527	6.78073	7.19022
3885464	TOP1	topoisomerase (DNA) I	1.56379	up	0.000878301	0.0195452	8.36061	7.67986	8.45679	8.13877	7.68426	5.36775	7.14656	5.94058	6.89051	7.15594
3389273	CASP4	caspase 4, apoptosis-related cysteine peptidase	1.51048	up	0.00088986	0.0195452	7.63643	7.38374	7.64716	7.87982	7.57932	5.20323	6.87561	5.23475	6.58853	6.67193
3458783	CDK4	cyclin-dependent kinase 4	1.47855	up	0.000889654	0.0195452	8.10347	7.40883	8.4766	8.47896	7.22231	5.61278	6.72807	6.15995	6.87923	6.91738
2688759	ATG3	ATG3 autophagy related 3 homolog (S. cerevisiae)	1.37092	up	0.000889131	0.0195452	7.71476	7.52815	7.71476	8.01186	7.5352	6.31528	6.87597	5.30781	6.08706	7.06403
2943808	NUP153	nucleoporin 153kDa	1.33272	up	0.00087995	0.0195452	7.13828	6.84597	7.26888	6.38583	7.01018	5.08481	6.02861	4.81777	6.00669	6.04764
3427876	APAF1	apoptotic peptidase activating factor 1	1.1298	up	0.000887946	0.0195452	5.84366	6.10489	6.33307	5.86177	6.34778	4.78868	5.36448	4.3218	5.3138	5.05339
2363562	FCER1G	Fc fragment of IgE, high affinity I, receptor for; gamma polypeptide	2.10656	up	0.000891564	0.019546	7.4577	6.43074	8.37688	7.67354	6.94478	4.89473	4.56308	4.08971	6.18666	6.61665
2319802	PGD	phosphogluconate dehydrogenase	1.88117	up	0.000894243	0.0195658	9.50285	8.82483	9.44187	9.34331	9.90882	6.5402	7.93076	6.23411	8.62415	8.28661
3634509	CIB2	calcium and integrin binding family member 2	1.12977	up	0.000895139	0.0195659	4.31672	4.1857	5.23464	4.61516	4.18384	3.25007	3.14227	3.53908	3.66991	3.28589
3975869	RP2	retinitis pigmentosa 2 (X-linked recessive)	1.23814	up	0.000898625	0.0196032	6.0535	5.59383	6.4607	6.70807	6.66178	5.38737	5.34647	4.5431	5.24278	4.76746
3988538	IL13RA1	interleukin 13 receptor, alpha 1	1.94346	up	0.000904183	0.0197049	7.96429	7.46647	7.13969	8.34038	7.75106	4.37525	6.60568	4.82547	6.58979	6.5484
3601511	ISLR	immunoglobulin superfamily containing leucine-rich repeat	1.92683	up	0.000905918	0.0197232	7.44956	7.34013	8.50644	9.1464	6.92022	6.17047	5.45575	5.28711	7.11327	5.70201
2475710	LYCAT	lysocardiolipin acyltransferase 1	1.81242	up	0.000907719	0.0197242	6.55885	7.2367	7.15171	6.24239	6.78616	4.70954	5.11381	3.41575	5.67576	5.99886
2738466	SCYE1	aminoacyl tRNA synthetase complex-interacting multifunctional protein 1	1.56372	up	0.000907757	0.0197242	7.28305	7.75004	7.42089	7.72239	8.16806	5.82823	6.66012	4.79458	6.80574	6.43717
2842570	UBXD8	Fas associated factor family member 2	1.56758	up	0.000910639	0.0197479	7.46263	7.40996	7.53149	7.3486	6.66775	4.89845	6.1158	4.75681	6.45979	6.35169
3408831	SSPN	sarcospan (Kras oncogene-associated gene)	1.43114	up	0.000910038	0.0197479	7.12231	7.11561	6.79767	7.76175	7.95363	5.88631	5.44726	5.33377	6.86761	6.06032
3779756	SEH1L	SEH1-like (S. cerevisiae)	1.79872	up	0.000913737	0.0197761	7.28583	6.80986	8.75026	7.32701	7.90017	5.33242	6.28841	4.66657	6.38514	6.40696
3384270	PRCP	prolylcarboxypeptidase (angiotensinase C)	1.88216	up	0.000914637	0.0197761	7.30702	7.86317	7.66614	8.23316	7.49424	4.85809	6.31359	4.47251	6.74434	6.76441
3427767	TMPO	thymopoietin	1.38096	up	0.000917285	0.0197945	6.26307	6.13241	6.88183	7.19157	7.36538	4.91636	5.9398	4.81922	5.59846	5.65561
3486025	UFM1	ubiquitin-fold modifier 1	1.61004	up	0.000922484	0.0198646	7.59173	8.49157	8.28238	7.81621	7.61379	6.7188	6.78147	4.85817	6.79491	6.59212
2689208	NAT13	N(alpha)-acetyltransferase 50, NatE catalytic subunit	1.52828	up	0.000923241	0.0198646	8.56444	8.01546	8.43515	8.15428	8.54242	6.27717	6.88789	5.70947	7.63607	7.55974
3295032	AP3M1	adaptor-related protein complex 3, mu 1 subunit	1.80908	up	0.000928403	0.0199172	8.22236	7.9507	7.5442	7.25198	7.55315	4.80497	6.4641	4.76067	6.74973	6.69751
2893847	C6orf151	small nuclear ribonucleoprotein 48kDa (U11/U12)	1.189	up	0.000927739	0.0199172	5.32366	4.90285	5.79418	4.91372	5.77431	4.02011	4.37029	3.6846	4.08856	4.60017
2503618	TSN	translin	1.53979	up	0.000937002	0.0199656	6.22152	6.2815	6.32667	6.5257	6.83832	4.95113	5.32347	3.43567	5.44747	5.33702
2458513	TMEM63A	transmembrane protein 63A	1.35761	up	0.00093195	0.0199656	8.85045	8.26853	7.87926	7.42595	7.85264	5.98216	6.94085	6.42723	7.10075	7.03777
3985523	WBP5	WW domain binding protein 5	1.26228	up	0.000934298	0.0199656	5.95521	6.72793	6.27909	5.82829	5.41782	4.79754	5.34536	4.2284	4.71113	4.81449
3886842	SYS1	SYS1 Golgi-localized integral membrane protein homolog (S. cerevisiae)	1.1902	up	0.0009368	0.0199656	7.61939	7.09815	7.37029	7.48009	6.71959	6.2772	6.00118	5.34918	6.47938	6.22954
2930863	PCMT1	protein-L-isoaspartate (D-aspartate) O-methyltransferase	1.58264	up	0.000940897	0.0199732	6.6908	7.16445	7.21498	7.7027	7.44901	4.92043	6.41462	4.65869	5.88714	6.42786
2530599	HRB	ArfGAP with FG repeats 1	1.36354	up	0.000941549	0.0199732	8.12821	7.53206	8.09865	7.74477	7.7669	6.35919	6.89488	5.35278	6.9289	6.91714
2970532	HDAC2	histone deacetylase 2	1.34013	up	0.000941767	0.0199732	6.81175	6.67488	6.70127	6.70127	6.3587	5.10019	5.96965	4.25767	5.38073	5.83898
2380785	LYPLAL1	lysophospholipase-like 1	1.20883	up	0.00093891	0.0199732	4.46098	4.72197	4.20383	4.78076	4.08264	2.45345	3.26753	3.20724	3.50423	3.77358
3692895	NUDT21	nudix (nucleoside diphosphate linked moiety X)-type motif 21	2.04816	up	0.000943823	0.0199809	7.67735	7.63587	8.54705	8.69616	8.05087	4.51364	7.0598	5.09312	6.82444	6.87548
3402786	CD4	CD4 molecule	1.15413	up	0.000944081	0.0199809	6.78752	6.21839	7.10258	7.16976	7.06366	5.54253	5.63703	5.26325	6.15624	5.97222
2878437	CD14	CD14 molecule	1.89652	up	0.000948416	0.0200217	8.87594	7.74972	9.55927	9.51677	7.10241	6.41483	6.96312	6.11145	6.8098	7.02233
2451593	CHI3L1	chitinase 3-like 1 (cartilage glycoprotein-39)	1.88354	up	0.000948738	0.0200217	6.46243	4.97658	7.1553	7.12715	7.32831	5.81614	4.57712	4.27101	4.52752	4.44026
2470654	DDX1	DEAD (Asp-Glu-Ala-Asp) box polypeptide 1	1.92365	up	0.000951895	0.0200307	7.39674	8.00047	7.82154	8.31742	7.91316	4.76032	7.01132	4.74501	6.36749	6.94693
3832643	ACTN4	actinin, alpha 4	1.70702	up	0.000951508	0.0200307	9.51831	9.27512	9.62345	9.89671	9.9891	7.00278	8.51189	6.80997	8.91784	8.52512
3911814	SLMO2	slowmo homolog 2 (Drosophila)	2.45668	up	0.00095765	0.0200841	8.01097	7.50221	8.09665	9.11912	8.65954	5.21026	6.42242	3.55651	6.82411	7.09178
2747893	ARFIP1	ADP-ribosylation factor interacting protein 1	1.60931	up	0.000958081	0.0200841	6.57041	7.34987	6.70732	6.96724	7.44996	4.67863	6.06304	4.35445	5.59575	6.30639
3044904	KBTBD2	kelch repeat and BTB (POZ) domain containing 2	1.25668	up	0.000956978	0.0200841	6.22955	6.12244	6.14837	6.49219	6.26965	4.79513	5.46325	4.04574	5.10261	5.57209
2633631	NIT2	nitrilase family, member 2	1.19752	up	0.000955501	0.0200841	7.03739	6.889	6.889	6.98343	6.25182	5.7522	6.29291	5.37513	5.00482	5.638
3848039	C3	complement component 3	2.62799	up	0.000964764	0.0201334	10.4388	8.9882	8.98971	10.0768	9.68453	6.13502	7.61232	4.78088	8.90433	7.60561
2361584	APOA1BP	apolipoprotein A-I binding protein	1.88294	up	0.000965006	0.0201334	9.66129	9.0076	9.43762	9.24717	8.50058	7.02517	7.89369	5.55105	7.74396	8.22569
3306516	SMNDC1	survival motor neuron domain containing 1	1.46233	up	0.000963588	0.0201334	6.63353	6.42315	6.78627	6.69994	6.78522	4.2043	5.6722	4.46634	5.7876	5.886
3838118	RUVBL2	RuvB-like 2 (E. coli)	1.35363	up	0.000964671	0.0201334	8.0595	8.01061	8.9148	8.05642	7.90787	6.68988	7.01965	5.87594	7.33349	7.26208
3259631	LCOR	ligand dependent nuclear receptor corepressor	1.18973	up	0.000963925	0.0201334	6.38147	6.62714	6.32098	6.38147	6.84145	5.759	5.67347	4.4477	5.28824	5.43545
3484005	USPL1	ubiquitin specific peptidase like 1	1.71123	up	0.000968029	0.0201438	5.65361	5.93337	6.44379	5.98699	5.51244	3.93443	5.27092	2.72655	4.68775	4.35439
2903401	HLA-DPB1	major histocompatibility complex, class II, DP beta 1	1.90157	up	0.000973911	0.0202086	10.0248	9.06876	9.17874	8.75621	8.85361	6.48711	8.61654	5.98186	7.87419	7.41456
3556323	SUPT16H	suppressor of Ty 16 homolog (S. cerevisiae)	1.90062	up	0.000974297	0.0202086	7.91739	7.59508	8.6916	8.17601	7.92655	5.02753	7.24143	4.95894	7.04052	6.53509
3020343	MET	met proto-oncogene (hepatocyte growth factor receptor)	1.49147	up	0.000975034	0.0202086	7.58579	6.89529	7.03235	6.65807	7.09522	5.18093	5.89654	4.46138	5.7876	6.48289
3360142	TRIM21	tripartite motif containing 21	1.39109	up	0.000973512	0.0202086	6.14684	6.35892	6.18528	6.39653	6.26506	4.22933	4.82533	4.07886	5.76723	5.49642
2458289	LBR	lamin B receptor	1.92014	up	0.000979085	0.0202734	8.034	7.33676	9.11349	8.04798	8.49513	5.47603	6.84055	5.06664	7.45625	6.58718
2831124	MATR3	matrin 3	1.15859	up	0.000981059	0.0202761	8.4188	8.56199	8.41153	8.41153	8.38355	7.0655	7.9262	6.56644	7.16656	7.66974
3598721	ZWILCH	Zwilch, kinetochore associated, homolog (Drosophila)	1.64908	up	0.000983689	0.0202924	4.60803	4.25433	6.20139	4.43006	5.15284	3.54201	3.5216	2.25816	3.5967	3.4828
2690850	TMEM39A	transmembrane protein 39A	1.24968	up	0.000991686	0.0204382	6.78082	7.28689	6.64749	6.78593	7.24803	5.74833	6.2082	4.76345	5.77923	6.00152
3498502	TM9SF2	transmembrane 9 superfamily member 2	2.17747	up	0.000994098	0.020456	8.50276	9.80554	9.24068	9.00685	9.30507	5.37116	7.71349	5.88804	7.56783	8.43304
3185205	HSDL2	hydroxysteroid dehydrogenase like 2	1.82558	up	0.00100258	0.020456	7.43988	8.01022	7.54679	7.16678	7.35923	4.54898	6.61567	4.47198	6.34933	6.40902
2536298	SEPT2	septin 2	1.80495	up	0.00100215	0.020456	9.2934	9.37806	9.52718	9.35806	9.206	6.60764	8.2009	6.13594	8.54626	8.24718
3282268	ACBD5	acyl-CoA binding domain containing 5	1.78923	up	0.000997748	0.020456	7.4397	7.58018	7.96735	7.75061	8.56505	5.49874	6.86616	4.60283	6.51772	6.87127
3627248	ANXA2	annexin A2	1.65905	up	0.000997097	0.020456	8.16721	7.87439	8.36166	8.17022	8.06565	6.09778	7.42272	4.96803	7.03394	6.82139
3905145	TGM2	transglutaminase 2 (C polypeptide, protein-glutamine-gamma-glutamyltransferase)	1.6337	up	0.000999255	0.020456	8.10594	6.61278	8.57068	8.54321	8.06476	6.73098	5.7993	5.82172	7.00281	6.37407
3945133	POLR2F	polymerase (RNA) II (DNA directed) polypeptide F	1.53748	up	0.0010037	0.020456	8.64823	8.29374	8.83783	8.61226	7.43485	6.72494	7.17499	5.76381	6.85185	7.6239
3894047	PCMTD2	protein-L-isoaspartate (D-aspartate) O-methyltransferase domain containing 2	1.40782	up	0.000999582	0.020456	7.65796	7.50158	7.42847	8.05178	7.74057	5.19626	7.00948	5.84978	6.59759	6.68817
4021633	ENOX2	ecto-NOX disulfide-thiol exchanger 2	1.18477	up	0.000998274	0.020456	5.98983	5.45922	5.52113	5.85318	6.2439	4.92038	4.39681	3.93347	5.07576	4.81698
3224591	STRBP	spermatid perinuclear RNA binding protein	1.14038	up	0.00100349	0.020456	5.20165	4.94703	5.16643	4.70845	5.10497	4.04817	4.20514	3.07941	3.82624	4.26768
3454576	SLC11A2	solute carrier family 11 (proton-coupled divalent metal ion transporters), member 2	1.3044	up	0.00100979	0.0205474	6.27818	6.64522	5.90526	6.4486	6.89085	4.90422	5.53913	4.23302	5.61588	5.35388
3882069	MAPRE1	microtubule-associated protein, RP/EB family, member 1	1.58177	up	0.00101481	0.0205824	9.57144	8.7311	9.30265	9.41449	9.26522	7.02377	8.01381	6.51412	8.54512	8.27925
3532353	C14orf24	family with sequence similarity 177, member A1	1.51709	up	0.00101543	0.0205824	3.78026	4.00806	5.04455	3.99006	3.51973	1.5232	2.86553	2.36188	2.80421	3.20237
2458082	WDR26	WD repeat domain 26	1.16431	up	0.00101551	0.0205824	7.09873	7.09873	7.30198	7.11837	7.18164	5.82779	6.60595	5.16402	6.1276	6.25254
2854445	DAB2	disabled homolog 2, mitogen-responsive phosphoprotein (Drosophila)	1.66272	up	0.001017	0.0205936	8.23787	7.34382	8.09807	8.19021	7.60574	5.76748	6.07565	5.04653	7.18807	7.08435
2514516	KLHL23	kelch-like 23 (Drosophila)	1.27225	up	0.0010209	0.0206346	4.96484	6.16012	4.9076	5.84052	5.98847	4.38363	4.38742	3.92207	4.66385	4.14332
3728889	MIR21	microRNA 21	2.08079	up	0.001032	0.0207636	9.52302	9.29185	9.4721	9.33783	9.52988	5.78797	8.24214	6.03974	8.31604	8.36486
3332913	MGC13379		1.33606	up	0.00103152	0.0207636	6.16249	6.50663	7.13422	6.01936	5.37322	4.92975	4.83151	4.4386	5.06415	5.25159
2346934	MTF2	metal response element binding transcription factor 2	1.09998	up	0.00103071	0.0207636	6.56573	6.51199	6.56153	6.74721	7.16875	5.96138	6.01553	5.03308	5.47791	5.56741
2555630	CCT4	chaperonin containing TCP1, subunit 4 (delta)	1.52207	up	0.00103649	0.0207655	8.01994	8.03542	8.08322	8.0688	7.70802	5.85586	7.06344	5.24494	6.94656	7.19421
3850457	AP1M2	adaptor-related protein complex 1, mu 2 subunit	1.34087	up	0.00103466	0.0207655	7.59225	7.42995	7.74649	7.39802	8.20111	5.52754	6.6957	5.78781	6.62177	7.03067
3591400	TUBGCP4	tubulin, gamma complex associated protein 4	1.28289	up	0.00103618	0.0207655	6.38231	6.52986	6.26886	6.26886	5.8524	4.73639	5.16025	4.03306	5.33853	5.6196
3447863	KRAS	v-Ki-ras2 Kirsten rat sarcoma viral oncogene homolog	1.25441	up	0.00103654	0.0207655	6.27461	6.39606	6.39606	6.43868	7.14532	5.25135	5.63562	4.35682	5.63024	5.50466
3762198	COL1A1	collagen, type I, alpha 1	1.63426	up	0.00104247	0.020822	9.96241	8.87373	10.539	10.2697	8.36297	7.63175	7.95906	7.85737	8.30386	8.08448
3699707	ADAT1	adenosine deaminase, tRNA-specific 1	1.02438	up	0.00104682	0.0208709	6.41813	6.10848	6.29876	6.10848	5.79239	4.84369	5.47221	4.81454	5.44344	5.03044
2902326	HLA-A	major histocompatibility complex, class I, A	1.56414	up	0.00104789	0.0208734	8.20922	6.5519	8.43455	7.49247	7.6009	6.39088	6.10931	5.17181	6.56823	6.22812
2351632	CEPT1	choline/ethanolamine phosphotransferase 1	1.41137	up	0.00105034	0.0209033	6.88982	6.85958	6.89246	7.22647	8.01217	5.44296	6.41242	4.95666	5.68433	6.32729
3752002	CRLF3	cytokine receptor-like factor 3	1.16416	up	0.0010522	0.0209213	6.05177	6.00434	6.75071	6.72915	6.35283	5.27698	5.69616	4.53289	5.21005	5.35194
3620515	TMEM87A	transmembrane protein 87A	1.82433	up	0.00105782	0.0209543	7.31252	8.08728	7.49944	7.58228	7.55798	4.76148	6.77976	4.45246	6.52106	6.40309
2358906	PSMB4	proteasome (prosome, macropain) subunit, beta type, 4	1.76672	up	0.00105896	0.0209543	9.9881	9.47618	10.4518	10.3851	9.67223	7.20559	8.98322	7.08549	9.03102	8.83448
3944147	MCM5	minichromosome maintenance complex component 5	1.62609	up	0.00106027	0.0209543	8.08179	6.30139	8.10416	7.27554	6.46761	5.62473	5.52262	4.93766	6.13393	5.88108
3922100	MX1	myxovirus (influenza virus) resistance 1, interferon-inducible protein p78 (mouse)	1.26738	up	0.00106005	0.0209543	7.78066	8.23589	7.37041	7.44249	7.77638	5.90147	6.80654	5.793	6.96522	6.80266
3522662	EBI2	G protein-coupled receptor 183	1.2633	up	0.00105961	0.0209543	5.19574	4.57283	5.22813	5.60977	4.06677	3.68687	3.82598	3.95426	3.454	3.4356
3322775	LDHA	lactate dehydrogenase A	1.89983	up	0.0010628	0.0209629	11.1645	10.7319	11.6734	11.7397	10.5185	9.52262	9.8987	7.48324	10.152	9.27231
3529609	PSME1	proteasome (prosome, macropain) activator subunit 1 (PA28 alpha)	1.67931	up	0.00106599	0.0209683	8.4085	7.94348	8.56699	8.69945	7.25989	5.84874	7.17177	5.38732	6.92115	7.1528
3778504	RAB31	RAB31, member RAS oncogene family	2.25486	up	0.00106695	0.0209685	7.43632	7.35012	8.43417	9.4248	7.21716	5.47463	5.82642	4.13969	7.24867	5.89885
3181302	NCBP1	nuclear cap binding protein subunit 1, 80kDa	1.19737	up	0.00106868	0.0209837	5.59735	5.61199	6.09785	5.81069	5.49735	4.03579	5.20736	3.98941	4.46041	4.93539
2427469	SLC16A4	solute carrier family 16, member 4 (monocarboxylic acid transporter 5)	2.4179	up	0.00107165	0.0210232	4.42501	8.10171	6.66192	6.65692	5.55586	4.23962	3.90188	2.54282	4.57678	4.05081
3986514	PRPS1	phosphoribosyl pyrophosphate synthetase 1	2.60612	up	0.00107526	0.0210327	7.96572	7.77386	7.93863	7.83071	7.51527	4.35109	5.84539	2.61245	6.4921	6.69257
4007216	UXT	ubiquitously-expressed, prefoldin-like chaperone	2.31856	up	0.001083	0.0210327	7.68663	7.85921	8.42289	8.36049	6.31596	5.49064	6.08593	3.26563	5.79758	6.4126
3541137	EIF2S1	eukaryotic translation initiation factor 2, subunit 1 alpha, 35kDa	2.23509	up	0.00107631	0.0210327	8.12753	7.83984	8.89422	8.46908	8.13319	5.36326	7.21471	3.93525	6.88028	6.8949
2351572	CD53	CD53 molecule	2.13519	up	0.00107546	0.0210327	8.45482	8.12038	9.65438	10.0738	9.38908	5.36464	7.41121	6.56707	8.26124	7.41239
3512527	RCN1	reticulocalbin 1, EF-hand calcium binding domain	2.02094	up	0.00108178	0.0210327	8.69484	9.33431	10.0492	9.11006	7.34651	6.5904	8.2344	6.0925	6.81401	6.69891
2914070	MYO6	myosin VI	1.62032	up	0.00108128	0.0210327	7.95961	6.94333	6.89188	6.24103	7.18015	4.47611	6.18336	4.91969	5.4286	6.10665
3405531	DDX47	DEAD (Asp-Glu-Ala-Asp) box polypeptide 47	1.56419	up	0.00107805	0.0210327	7.34623	7.19198	7.19198	7.8491	6.79007	5.12961	6.62069	4.56959	6.1206	6.10789
2836856	CNOT8	CCR4-NOT transcription complex, subunit 8	1.48478	up	0.00107503	0.0210327	7.60595	7.58471	8.01453	7.9322	6.8572	5.99209	6.49748	4.9577	6.27277	6.85067
2437736	RIT1	Ras-like without CAAX 1	1.33933	up	0.0010798	0.0210327	6.62686	6.62864	6.87013	7.02973	7.06486	5.12651	5.83862	4.49231	5.82375	6.24237
2324884	C1QB	complement component 1, q subcomponent, B chain	1.26343	up	0.0010815	0.0210327	7.49541	7.33828	7.41728	8.25238	7.68829	6.44725	5.97529	5.69563	7.03019	6.72612
4019849	LAMP2	lysosomal-associated membrane protein 2	2.32638	up	0.00109	0.0210755	8.51548	9.11496	7.63919	8.11064	7.78758	4.66812	7.03766	4.14816	6.58981	7.09219
3389450	COP1	ring finger and WD repeat domain 2	2.21174	up	0.00109535	0.0210755	5.07435	5.82415	5.95878	6.49903	3.3619	4.37088	2.72379	2.42173	3.20657	2.93653
2773947	CXCL9	chemokine (C-X-C motif) ligand 9	2.04086	up	0.00108727	0.0210755	5.81434	4.14867	5.97375	4.67064	7.2919	3.30734	3.49937	3.17989	4.27464	3.43377
3289445	ACF	Asymmetric crying facies (Cayler cardiofacial syndrome)	1.99591	up	0.00109161	0.0210755	6.30586	4.11649	5.6947	4.11649	6.50165	3.9399	3.04676	2.66382	3.62528	3.47989
3149843	RAD21	RAD21 homolog (S. pombe)	1.94592	up	0.00109292	0.0210755	7.34129	7.12045	8.25362	7.35786	8.52547	4.69036	6.51099	4.54891	6.53053	6.58829
3378159	YIF1A	Yip1 interacting factor homolog A (S. cerevisiae)	1.85986	up	0.00109582	0.0210755	7.99467	8.00544	8.55925	7.92575	7.10837	6.10973	6.15813	4.32078	6.7845	6.92105
2828564	RAD50	RAD50 homolog (S. cerevisiae)	1.55276	up	0.00109639	0.0210755	7.23304	7.89354	6.79285	7.20439	7.30923	4.57144	6.70923	5.35273	5.79859	6.23729
2438093	C1orf85	chromosome 1 open reading frame 85	1.40078	up	0.00109325	0.0210755	8.28159	7.41162	7.41162	7.41162	6.86761	5.77436	5.95618	5.30785	6.6025	6.73929
2876046	PPP2CA	protein phosphatase 2, catalytic subunit, alpha isozyme	1.91246	up	0.00110133	0.0211074	8.8896	8.84514	9.01561	9.27119	8.59574	6.82324	7.83687	5.03497	7.5776	7.78231
2326463	CD52	CD52 molecule	1.70897	up	0.00110029	0.0211074	6.85751	7.85388	8.40794	8.0363	6.75673	5.01088	6.50738	5.80293	5.3272	6.71912
3956290	PITPNB	phosphatidylinositol transfer protein, beta	1.40817	up	0.00110217	0.0211074	7.9707	7.8954	8.28942	8.33347	7.50447	6.37952	7.50977	5.556	6.6362	6.8711
2591643	COL5A2	collagen, type V, alpha 2	1.02115	up	0.00110279	0.0211074	7.28146	6.71054	7.30957	7.15317	6.60155	6.22397	6.01892	5.64373	6.14634	5.9176
2902736	C6orf48	chromosome 6 open reading frame 48	1.59176	up	0.00110432	0.0211183	7.58553	6.29559	7.39904	7.02251	5.62347	4.94481	5.86838	4.60459	5.13824	5.4113
3387259	SESN3	sestrin 3	1.68628	up	0.00111073	0.0211278	6.93665	7.49518	6.74492	7.11943	6.8061	4.7237	6.06218	3.9179	6.18231	5.78479
3906821	C20orf111	chromosome 20 open reading frame 111	1.48811	up	0.00110782	0.0211278	5.50117	5.09049	5.42568	6.3261	5.58734	3.96375	5.03877	3.02117	4.11473	4.35178
3141809	MRPS28	mitochondrial ribosomal protein S28	1.43504	up	0.00111154	0.0211278	5.66398	5.51127	5.97495	5.91224	5.4808	3.36132	4.75114	3.56604	4.5034	5.18613
3655961	PPP4C	protein phosphatase 4, catalytic subunit	1.23253	up	0.00110844	0.0211278	8.16303	7.51308	8.58342	8.36936	7.68061	6.72001	6.98745	6.12075	7.21226	7.10638
3781082	SNRPD1	small nuclear ribonucleoprotein D1 polypeptide 16kDa	1.42245	up	0.00111628	0.021145	5.20197	4.77096	6.28281	5.41316	4.96793	4.22927	3.31659	3.33059	4.52136	4.12678
2437247	GBA	glucosidase, beta, acid	1.39574	up	0.00111369	0.021145	7.6541	7.03304	7.1305	7.12342	6.85183	5.82122	5.49714	4.69005	6.53108	6.27469
2989435	C1GALT1	core 1 synthase, glycoprotein-N-acetylgalactosamine 3-beta-galactosyltransferase, 1	2.06681	up	0.00111793	0.021158	7.46116	8.31077	6.20307	5.75952	6.19796	4.46309	5.28093	3.58997	4.63061	5.63383
3151719	ANXA13	annexin A13	1.95557	up	0.00112021	0.0211647	4.55542	4.21135	5.6223	5.06114	7.0344	4.15504	2.82809	2.95158	3.66182	3.11025
3244488	RASSF4	Ras association (RalGDS/AF-6) domain family member 4	1.02481	up	0.00111968	0.0211647	6.50486	5.78207	6.10611	6.07384	6.25455	5.44631	4.79033	4.78486	5.33613	5.23976
3452622	RPAP3	RNA polymerase II associated protein 3	1.24202	up	0.0011231	0.0212012	4.46304	4.25384	4.0726	4.16195	5.22734	3.2345	3.84791	2.63229	3.02433	3.22964
3319997	SWAP70	SWAP switching B-cell complex 70kDa subunit	1.11613	up	0.00112819	0.0212607	6.6361	6.63041	6.59287	6.91471	6.49633	5.37622	5.98936	4.77508	5.91146	5.63766
3548152	TDP1	tyrosyl-DNA phosphodiesterase 1	1.09496	up	0.00112764	0.0212607	5.87222	5.7717	6.29536	6.29624	5.74922	5.06156	5.4145	4.29872	4.91889	4.81627
2976360	PERP	PERP, TP53 apoptosis effector	2.323	up	0.00113887	0.0212963	8.4518	8.22373	8.57711	7.93629	7.93545	4.755	6.5612	3.88701	7.10044	7.20575
2351872	RAP1A	RAP1A, member of RAS oncogene family	2.03492	up	0.00113489	0.0212963	7.46702	8.36153	7.7376	8.24623	7.47394	6.04882	6.208	3.66098	6.63842	6.55549
2986493	PSMB1	proteasome (prosome, macropain) subunit, beta type, 1	1.96596	up	0.0011312	0.0212963	7.74077	7.33573	8.20848	7.6921	6.4722	5.03146	6.1521	3.94471	5.80444	6.68675
3013054	COL1A2	collagen, type I, alpha 2	1.58247	up	0.00113213	0.0212963	9.58857	8.98351	10.2106	10.4348	8.42498	7.36942	7.89058	7.75845	8.49578	8.2159
3430552	PWP1	PWP1 homolog (S. cerevisiae)	1.56011	up	0.00114018	0.0212963	7.313	7.49635	7.49635	8.27409	7.32026	5.26903	6.95794	5.02094	6.51196	6.33963
3538893	PRKCH	protein kinase C, eta	1.03998	up	0.00114018	0.0212963	6.01721	6.18174	6.64331	6.8418	6.53617	5.32336	5.40339	5.00797	5.69382	5.59179
2641577	C3orf37	chromosome 3 open reading frame 37	1.00103	up	0.00114072	0.0212963	6.68229	5.83222	6.24849	6.53145	6.37728	5.22035	5.489	5.0523	5.36021	5.54474
3537264	C14orf101	chromosome 14 open reading frame 101	1.18499	up	0.00114372	0.0213342	6.06927	6.71982	6.60332	6.00743	6.20657	4.71786	5.46637	4.49266	5.471	5.53357
2645764	ATP1B3	ATPase, Na+/K+ transporting, beta 3 polypeptide	1.94427	up	0.00114619	0.0213623	7.15814	5.90393	7.13459	6.92198	6.75888	4.37056	5.11871	3.16444	6.12293	5.37954
3579546	WARS	tryptophanyl-tRNA synthetase	1.74011	up	0.00115001	0.0214153	7.74614	7.38204	8.51323	8.08113	8.00086	5.365	6.53029	4.96403	7.18482	6.9787
2577958	DARS	aspartyl-tRNA synthetase	2.15012	up	0.00115238	0.0214232	8.8624	8.73157	9.42312	8.61032	8.56494	5.61378	7.38317	4.88201	7.69825	7.86453
3603336	IREB2	iron-responsive element binding protein 2	1.52823	up	0.00115175	0.0214232	6.61582	6.44795	7.35589	6.61582	7.13458	4.68306	5.93374	4.19415	5.8431	5.87483
3079172	TMEM176B	transmembrane protein 176B	1.59447	up	0.00115635	0.0214789	8.52661	7.1108	7.53974	8.16613	7.39098	5.68156	5.49148	5.63166	6.96153	6.99572
2553970	PNPT1	polyribonucleotide nucleotidyltransferase 1	1.37702	up	0.00116433	0.0216046	6.35963	6.23517	6.48285	6.2954	6.89538	4.5914	5.73558	4.10913	5.17677	5.77048
2593352	GTF3C3	general transcription factor IIIC, polypeptide 3, 102kDa	1.11463	up	0.00116508	0.0216046	6.46607	6.58738	6.85394	6.54032	6.30139	4.96413	5.72051	4.89844	5.62716	5.96571
2563536	FABP1	fatty acid binding protein 1, liver	2.52054	up	0.00117121	0.0216634	3.85345	7.62445	5.60757	7.17354	5.31754	4.39741	2.62939	2.76811	3.65229	3.52668
3595979	CCNB2	cyclin B2	1.84876	up	0.00117054	0.0216634	6.00595	3.98256	6.08603	5.80717	4.96049	3.85168	4.40027	2.47546	3.77111	3.09986
3327906	API5	apoptosis inhibitor 5	1.70994	up	0.0011737	0.021673	8.43087	8.64496	8.36637	8.78298	8.99004	6.36352	7.3754	5.41831	7.82579	7.68248
2951300	TAF11	TAF11 RNA polymerase II, TATA box binding protein (TBP)-associated factor, 28kDa	1.04608	up	0.00117322	0.021673	6.39011	6.24986	6.96063	6.24986	5.85469	5.15404	5.28686	5.10204	5.35175	5.58005
3114832	SQLE	squalene epoxidase	1.8281	up	0.00117644	0.0217055	6.64317	7.77314	8.42153	5.95317	6.88342	5.35922	5.64304	4.23226	5.69172	5.60766
3388859	MMP12	matrix metallopeptidase 12 (macrophage elastase)	2.92634	up	0.00117819	0.0217195	6.28142	3.66811	6.5524	7.45566	8.52066	3.67854	3.40904	2.6061	4.84004	3.31281
3681377	PARN	poly(A)-specific ribonuclease	1.63803	up	0.00118365	0.0218019	7.4222	7.4222	7.44949	7.88987	7.64008	4.61124	6.78547	5.17591	6.39011	6.67093
3653072	PLK1	polo-like kinase 1	1.61418	up	0.0011895	0.0218548	7.64021	5.86071	8.16484	6.94392	6.91508	5.76203	6.10436	4.95937	5.28276	5.34534
3275042	ASB13	ankyrin repeat and SOCS box containing 13	1.0514	up	0.00118793	0.0218548	6.61287	6.10948	6.77221	6.73619	6.61776	5.41346	5.58315	4.96746	5.94128	5.68616
3883382	ERGIC3	ERGIC and golgi 3	2.22439	up	0.00119178	0.0218674	10.8227	9.84053	10.2645	9.77932	10.2191	6.43151	8.33917	6.54296	9.35849	9.13207
2938972	SERPINB1	serpin peptidase inhibitor, clade B (ovalbumin), member 1	2.21619	up	0.0011959	0.0219139	9.37642	8.93128	9.99231	9.11401	8.56499	5.59347	8.06332	5.42379	7.72707	8.0904
3869784	ZNF28	zinc finger protein 28	1.48648	up	0.0011967	0.0219139	4.32033	4.11346	5.11271	4.19532	5.42641	3.36378	3.12708	2.21481	3.05452	3.97562
3050388	DDC	dopa decarboxylase (aromatic L-amino acid decarboxylase)	1.78131	up	0.0012056	0.0220037	7.41964	6.56144	8.31914	7.84367	5.91675	6.31591	5.38132	4.80956	5.2453	5.40201
2835960	G3BP1	GTPase activating protein (SH3 domain) binding protein 1	1.54228	up	0.00120418	0.0220037	8.90695	8.5379	9.06897	8.70559	9.40881	6.16926	7.78955	6.80999	8.04101	8.10704
3904527	NDRG3	NDRG family member 3	1.53087	up	0.00121116	0.0220143	6.97351	6.34593	6.4727	6.59224	6.87232	5.08652	5.17951	3.6915	5.83629	5.8085
3482219	NUPL1	nucleoporin like 1	1.35624	up	0.00120839	0.0220143	6.36601	6.23622	7.16293	6.95849	6.2278	5.10149	5.92799	4.26611	5.49826	5.37637
2366490	BLZF1	basic leucine zipper nuclear factor 1	1.15559	up	0.00121173	0.0220143	5.59569	5.90639	5.59569	5.59569	6.25957	4.26511	4.86835	4.07649	4.67234	5.29279
3334372	PLCB3	phospholipase C, beta 3 (phosphatidylinositol-specific)	1.12586	up	0.00120864	0.0220143	7.15231	6.9142	7.76387	7.2694	7.47531	6.33756	6.22327	5.44729	6.46324	6.47441
3306299	XPNPEP1	X-prolyl aminopeptidase (aminopeptidase P) 1, soluble	1.05354	up	0.00121218	0.0220143	6.69224	6.30959	6.4171	7.19277	6.64549	5.47645	5.85752	5.14275	5.64478	5.86799
3420713	CAND1	cullin-associated and neddylation-dissociated 1	1.6751	up	0.00121428	0.0220341	7.54564	7.65444	7.34323	7.38386	8.18649	4.70461	6.8081	5.09063	6.56841	6.56641
3376560	DKFZP564J0863		1.73577	up	0.00122114	0.0220427	7.12506	7.64262	7.81968	7.96126	7.09301	4.89888	6.32038	4.52133	6.64965	6.57254
3784602	GALNT1	UDP-N-acetyl-alpha-D-galactosamine:polypeptide N-acetylgalactosaminyltransferase 1 (GalNAc-T1)	1.48858	up	0.00122426	0.0220427	6.2776	6.88946	5.89144	6.5078	7.25086	4.85218	5.70061	3.99043	5.18689	5.64412
3550485	VRK1	vaccinia related kinase 1	1.29927	up	0.00121779	0.0220427	5.45097	5.1086	6.1164	5.7113	4.87896	4.37385	4.89011	3.62075	3.74238	4.14277
2366132	TIPRL	TIP41, TOR signaling pathway regulator-like (S. cerevisiae)	1.2579	up	0.00122069	0.0220427	5.95699	5.98984	6.29664	5.96601	6.40171	4.81822	5.23634	3.81234	5.00475	5.45004
3741075	METT10D	methyltransferase like 16	1.01786	up	0.00122337	0.0220427	5.5297	5.71537	5.5297	5.67967	5.72766	4.72845	4.48421	4.0071	5.08085	4.79221
2853768	NUP155	nucleoporin 155kDa	1.80555	up	0.00123268	0.0220675	6.00491	6.00491	8.1397	6.27872	7.48667	4.80391	5.36192	4.01833	5.28249	5.4205
2530713	CCL20	chemokine (C-C motif) ligand 20	1.70384	up	0.00123802	0.0220675	6.90489	4.80488	6.57132	6.24886	6.41745	5.30759	4.20185	4.52901	4.87147	3.51827
3268274	PLEKHA1	pleckstrin homology domain containing, family A (phosphoinositide binding specific) member 1	1.61659	up	0.0012275	0.0220675	7.54356	7.24825	7.61575	7.68658	7.58509	5.10703	6.37749	4.67991	6.92272	6.50912
3696697	NOB1	NIN1/RPN12 binding protein 1 homolog (S. cerevisiae)	1.55735	up	0.00123362	0.0220675	4.26263	3.78231	4.37867	4.69202	3.15513	2.98066	3.25491	1.38896	2.5257	2.33377
3496916	GPR180	G protein-coupled receptor 180	1.43018	up	0.00123674	0.0220675	5.31989	6.50812	6.33548	5.75333	5.49799	5.17619	4.74197	3.42877	4.42389	4.49311
2432647	POLR3C	polymerase (RNA) III (DNA directed) polypeptide C (62kD)	1.41846	up	0.0012361	0.0220675	6.81347	6.99537	7.6016	7.12231	7.05043	5.32174	5.86711	4.57932	6.26219	6.46051
2813364	SLC30A5	solute carrier family 30 (zinc transporter), member 5	1.35976	up	0.00123055	0.0220675	6.8206	7.32497	6.80134	6.61792	6.88801	5.01194	5.95034	4.52841	6.09647	6.06685
2580802	RND3	Rho family GTPase 3	1.35833	up	0.00123817	0.0220675	6.66595	6.38852	7.34358	6.91238	7.00558	5.44527	5.50819	4.51829	6.40901	5.6436
3896174	C20orf30	chromosome 20 open reading frame 30	1.30674	up	0.00123557	0.0220675	9.3085	8.69044	8.73874	8.80882	8.59491	6.86291	7.43425	6.95562	7.93618	8.41876
3415576	KRT18	keratin 18	1.58479	up	0.00124296	0.022117	9.52163	9.25723	9.66866	9.4068	8.98757	7.04614	8.26431	6.55192	8.60997	8.44559
3141857	TPD52	tumor protein D52	1.86335	up	0.00124665	0.0221531	6.52271	7.65771	8.54365	7.60668	7.86752	4.28601	6.37342	5.70298	5.77518	6.74392
2828856	HSPA4	heat shock 70kDa protein 4	1.7965	up	0.00124884	0.0221531	7.42518	6.99485	7.15728	7.3405	8.09399	4.87448	6.18982	4.16453	6.0687	6.73177
3390067	NPAT	nuclear protein, ataxia-telangiectasia locus	1.39734	up	0.00124942	0.0221531	6.11902	6.55343	6.01443	5.87825	6.79115	4.21686	5.61915	4.03905	5.2766	5.21794
2374982	RNPEP	arginyl aminopeptidase (aminopeptidase B)	1.31528	up	0.00125002	0.0221531	7.95648	7.64777	8.2651	8.03944	7.30943	6.34389	6.65795	5.64389	6.62377	7.3723
3680953	CPPED1	calcineurin-like phosphoesterase domain containing 1	1.3107	up	0.00124716	0.0221531	6.33098	6.20944	6.79193	7.50232	6.42047	5.01134	5.59198	4.63577	5.80759	5.65496
3528994	C14orf119	chromosome 14 open reading frame 119	1.41799	up	0.00125369	0.0221779	6.24415	6.24415	6.79305	6.89289	5.37848	4.43407	5.40995	4.1787	5.10117	5.33884
2732611	MRPL1	mitochondrial ribosomal protein L1	1.43965	up	0.00125929	0.0222458	6.05426	6.61771	6.71528	6.73235	5.7894	3.91419	5.6722	5.12528	4.53453	5.46453
2784027	ANXA5	annexin A5	2.37317	up	0.00126217	0.0222787	9.77043	10.0484	9.76616	10.2883	9.29253	5.85339	8.37115	5.71906	8.467	8.88938
2899022	TRIM38	tripartite motif containing 38	1.12049	up	0.0012642	0.0222967	5.66745	5.50338	6.0791	5.50338	5.46421	4.23452	4.81478	3.84431	4.73305	4.98842
2522439	BZW1	basic leucine zipper and W2 domains 1	2.40272	up	0.00126554	0.0223025	7.79816	8.03984	8.2835	8.12855	7.96505	5.25325	6.36602	3.02254	6.56594	6.99372
3580179	HSP90AA1	heat shock protein 90kDa alpha (cytosolic), class A member 1	2.98978	up	0.00126744	0.0223181	11.325	10.8471	10.7898	10.937	10.493	6.17809	9.83108	5.27043	8.94091	9.2224
3167110	ANXA2P2	annexin A2 pseudogene 2	2.32598	up	0.00127347	0.0223885	10.2904	9.89428	10.3008	10.204	9.64938	8.47067	8.74928	5.088	7.81935	8.58165
3112543	UTP23	UTP23, small subunit (SSU) processome component, homolog (yeast)	1.39168	up	0.00128079	0.0224991	6.83872	6.72457	7.34495	6.76861	7.03678	5.39248	5.73962	4.32973	6.2691	6.02431
3149754	EIF3H	eukaryotic translation initiation factor 3, subunit H	2.00922	up	0.00128306	0.0225211	9.29459	9.13495	10.3836	10.1553	9.28874	6.85852	8.86772	6.01066	8.38282	8.09132
3556924	PRMT5	protein arginine methyltransferase 5	1.59834	up	0.00128871	0.0225888	8.28888	7.79098	8.86782	7.80792	7.02226	6.08157	6.84748	5.25305	6.68614	6.91795
2633587	TBC1D23	TBC1 domain family, member 23	1.37732	up	0.0012904	0.0225959	5.916	6.63364	5.60015	5.97776	6.73715	4.9022	5.0876	3.77992	4.79105	5.41731
3671448	HSBP1	heat shock factor binding protein 1	1.63294	up	0.00129313	0.0226078	6.62872	6.62872	7.24755	7.69612	6.39815	4.57291	6.51058	4.45933	5.16243	5.7293
3076076	SLC37A3	solute carrier family 37 (glycerol-3-phosphate transporter), member 3	1.28684	up	0.0012927	0.0226078	7.44407	7.68279	7.28738	7.70854	7.47477	5.47293	6.40144	5.55975	6.91313	6.81612
3995392	ZNF185	zinc finger protein 185 (LIM domain)	1.75489	up	0.00129748	0.0226328	6.25873	6.4382	6.22312	7.84145	5.95395	4.97566	4.29728	3.64064	5.64275	5.38465
3991109	RP6-213H19.1		1.47186	up	0.00129765	0.0226328	7.47689	6.77285	7.41765	7.50387	7.03332	5.78502	6.16981	4.40152	5.98587	6.50308
3532560	BRMS1L	breast cancer metastasis-suppressor 1-like	1.17545	up	0.00129634	0.0226328	4.05758	4.03665	4.62835	4.49365	3.67692	3.69289	2.64436	2.89834	2.57585	3.20443
3015216	COPS6	COP9 constitutive photomorphogenic homolog subunit 6 (Arabidopsis)	1.66672	up	0.00130171	0.0226636	9.03614	8.78026	8.35148	9.20907	9.33916	6.93936	7.77044	5.73847	7.9291	8.00514
4005627	CXorf38	chromosome X open reading frame 38	1.13085	up	0.00130251	0.0226636	5.97247	5.66764	5.97247	7.06502	6.31616	5.03877	4.89404	5.06069	5.26559	5.08045
2367287	KIAA0859	methyltransferase like 13	1.05944	up	0.00130161	0.0226636	6.41773	6.41773	6.73016	6.41773	6.59878	5.04589	5.54489	4.94005	5.77863	5.97543
3233049	AKR1C3	aldo-keto reductase family 1, member C3 (3-alpha hydroxysteroid dehydrogenase, type II)	2.26309	up	0.00130617	0.0226773	8.87086	8.72558	8.83421	8.25752	7.3603	4.63027	6.59805	4.76234	7.18101	7.56137
2373842	PTPRC	protein tyrosine phosphatase, receptor type, C	1.41939	up	0.00130983	0.0226773	5.99195	6.02209	6.7579	6.85922	7.50295	4.47327	5.75171	4.84037	5.45727	5.51451
3226493	TRUB2	TruB pseudouridine (psi) synthase homolog 2 (E. coli)	1.29715	up	0.00130963	0.0226773	6.99257	6.51564	7.16386	7.75821	7.21618	5.55855	6.41739	5.02219	5.91552	6.24706
2512930	GCA	grancalcin, EF-hand calcium binding protein	1.29334	up	0.00131051	0.0226773	5.03936	5.37517	5.4238	5.46125	5.37257	3.33117	4.32574	3.31017	4.36371	4.87463
2694931	TMCC1	transmembrane and coiled-coil domain family 1	1.20599	up	0.00130777	0.0226773	6.83785	6.28978	6.19423	5.94157	5.82874	4.54385	4.98427	4.51437	5.48607	5.53365
3435490	DENR	density-regulated protein	1.19234	up	0.0013072	0.0226773	6.20588	6.25232	5.9837	6.3903	6.50116	4.85563	5.4344	4.18217	5.2203	5.67914
3861948	GMFG	glia maturation factor, gamma	1.49042	up	0.0013127	0.0226855	7.60989	7.67683	8.73247	8.98117	7.22442	5.86653	6.95167	6.34782	6.89403	6.71264
3456630	CBX5	chromobox homolog 5	1.34356	up	0.00131407	0.0226855	7.64284	7.77148	7.79588	8.14761	6.72671	5.70099	6.95271	5.75744	6.34102	6.61456
3768103	PSMD12	proteasome (prosome, macropain) 26S subunit, non-ATPase, 12	1.23256	up	0.00131386	0.0226855	6.40289	6.53361	6.54256	7.04385	6.48226	5.43265	5.96986	4.35641	5.46565	5.61778
4026722	IDH3G	isocitrate dehydrogenase 3 (NAD+) gamma	1.56415	up	0.00131619	0.0227042	8.70999	8.0199	9.54458	8.59332	7.56813	6.85883	6.97166	5.97092	7.45382	7.35993
3569200	ATP6V1D	ATPase, H+ transporting, lysosomal 34kDa, V1 subunit D	1.92346	up	0.00133327	0.022714	6.05298	6.48935	6.46827	6.65073	6.28221	3.64143	5.78464	2.80731	4.74883	5.34403
2391840	GNB1	guanine nucleotide binding protein (G protein), beta polypeptide 1	1.88509	up	0.0013328	0.022714	10.1204	10.0469	10.0022	10.1785	9.95294	6.64563	8.90301	7.0732	9.13632	9.1174
3142932	C8orf59	chromosome 8 open reading frame 59	1.86444	up	0.00132037	0.022714	7.52765	8.44427	9.01061	8.68308	8.27362	5.35945	7.44089	5.49457	6.68604	7.63608
3251648	KIAA0974	family with sequence similarity 149, member B1	1.71237	up	0.00132768	0.022714	7.23672	7.39498	6.60527	6.86124	5.99382	4.20167	6.01313	4.02868	5.52851	5.75822
2489172	MTHFD2	methylenetetrahydrofolate dehydrogenase (NADP+ dependent) 2, methenyltetrahydrofolate cyclohydrolase	1.69055	up	0.00133535	0.022714	7.53614	8.11169	8.35195	8.45172	7.56618	5.05915	7.4749	5.63459	6.5072	6.88908
2887633	FAM44B	biorientation of chromosomes in cell division 1	1.45534	up	0.00133236	0.022714	7.70393	7.86111	7.81244	7.6843	7.23587	5.22964	6.80546	5.47591	6.38663	7.12328
2924514	NCOA7	nuclear receptor coactivator 7	1.34885	up	0.00133014	0.022714	6.31711	6.17714	6.71327	5.84515	6.46698	4.76519	5.26685	3.82667	5.54212	5.37458
3892607	ADRM1	adhesion regulating molecule 1	1.34398	up	0.00132869	0.022714	9.23546	7.91828	9.05798	8.87104	8.1342	6.97534	7.41092	6.6322	7.81347	7.66513
2397732	AGMAT	agmatine ureohydrolase (agmatinase)	1.30139	up	0.00133258	0.022714	7.31917	6.45026	7.2451	7.49844	7.67017	6.86585	5.69696	5.44481	5.94583	5.72272
3791996	SERPINB8	serpin peptidase inhibitor, clade B (ovalbumin), member 8	1.29221	up	0.00133497	0.022714	5.65134	4.93863	5.77001	5.955	4.98719	4.00746	4.29441	3.43813	4.9395	4.16162
3222128	TNFSF15	tumor necrosis factor (ligand) superfamily, member 15	1.21436	up	0.00133502	0.022714	6.21619	5.64733	6.31341	5.53397	5.33728	5.0454	4.33129	4.46896	5.11561	4.01512
2899506	HMGN4	high mobility group nucleosomal binding domain 4	1.20704	up	0.00132594	0.022714	7.33562	6.69692	7.7004	7.16909	6.93074	6.02116	5.80304	5.20262	6.53469	6.23604
2980812	TFB1M	transcription factor B1, mitochondrial	1.06144	up	0.00133338	0.022714	4.3689	4.3689	4.65084	4.8059	3.95155	3.51735	3.61308	2.75281	3.54715	3.40849
2697792	COPB2	coatomer protein complex, subunit beta 2 (beta prime)	1.9632	up	0.00133933	0.0227469	8.42778	8.83343	7.63516	7.77655	8.81624	5.1303	7.01186	5.07726	6.91655	7.53718
2952679	GLO1	glyoxalase I	1.34791	up	0.00134166	0.0227573	8.18588	7.96126	7.71965	8.1797	7.66832	6.28205	7.02142	5.50922	6.7822	7.38036
3419849	TBK1	TANK-binding kinase 1	1.61587	up	0.00135302	0.0229244	6.21995	6.31133	6.23924	6.51835	7.79943	4.25137	5.83411	4.18137	5.39369	5.34841
3942954	DRG1	developmentally regulated GTP binding protein 1	1.9018	up	0.00135791	0.0229339	6.66537	6.19975	6.28714	6.59799	6.43299	3.62332	5.48047	2.91348	4.92582	5.73112
3775842	TYMS	thymidylate synthetase	1.60012	up	0.00135972	0.0229339	7.07172	5.36666	7.10499	7.33124	6.21729	5.39993	5.57126	4.17311	5.14425	4.80274
3426828	VEZT	vezatin, adherens junctions transmembrane protein	1.05642	up	0.00135913	0.0229339	5.93885	5.71478	5.48622	5.74768	5.24783	4.17231	5.1664	4.25263	4.57905	4.68291
3647956	NUBP1	nucleotide binding protein 1	1.75977	up	0.00136284	0.022969	7.45246	7.19047	7.17062	8.27204	7.53835	4.64101	6.71608	4.76594	5.9217	6.78035
2436132	ILF2	interleukin enhancer binding factor 2, 45kDa	2.35356	up	0.00136491	0.0229823	9.68162	9.13834	10.3815	9.64386	8.73555	5.10961	8.18599	6.10752	8.16939	8.24055
3504791	EFHA1	EF-hand domain family, member A1	1.60601	up	0.00136572	0.0229823	5.49003	5.76186	7.05488	6.37355	5.30661	3.75882	5.34317	3.6904	4.45701	4.70749
3462693	KRR1	KRR1, small subunit (SSU) processome component, homolog (yeast)	1.4769	up	0.0013684	0.0229922	5.99779	6.61485	6.17044	6.4205	5.62997	4.05266	5.66397	3.70099	5.00115	5.03027
2474681	XAB1	GPN-loop GTPase 1	1.77296	up	0.00137293	0.0230507	6.94761	7.1374	7.47033	7.23227	7.15764	3.79827	6.21757	4.73951	5.88244	6.44266
2967550	ATG5	ATG5 autophagy related 5 homolog (S. cerevisiae)	1.33333	up	0.00137969	0.023129	7.00405	7.26354	7.01791	7.05096	6.06885	5.20047	6.25251	4.85791	5.33964	6.08812
3631397	UACA	uveal autoantigen with coiled-coil domains and ankyrin repeats	1.61262	up	0.00138593	0.0231982	7.00414	6.9986	7.28891	7.37591	6.07048	4.45524	6.27891	4.4161	5.94491	5.57982
2916246	C6orf162	chromosome 6 open reading frame 162	1.47039	up	0.00138529	0.0231982	6.49302	6.51364	6.06835	6.32544	4.65176	4.40511	5.20392	4.21721	4.23351	4.64052
3013178	CASD1	CAS1 domain containing 1	1.47371	up	0.00138776	0.0232112	5.1716	6.16025	5.16922	5.41918	6.82148	4.17127	4.87776	3.49222	4.40766	4.42426
3623424	COPS2	COP9 constitutive photomorphogenic homolog subunit 2 (Arabidopsis)	2.08763	up	0.00139156	0.0232534	7.25921	8.00545	7.92467	8.54563	7.36195	4.51678	7.32345	4.31101	6.15401	6.35352
3843662	ZNF417	zinc finger protein 417	2.31732	up	0.00139457	0.023272	6.1859	6.48157	7.03596	6.48157	7.60359	3.02753	4.76264	2.79778	5.78899	5.82504
3037385	KDELR2	KDEL (Lys-Asp-Glu-Leu) endoplasmic reticulum protein retention receptor 2	2.1383	up	0.00139906	0.0232957	9.63012	9.77387	9.14895	9.42312	8.94285	5.8426	7.73572	5.7322	8.10889	8.80801
2459971	TAF5L	TAF5-like RNA polymerase II, p300/CBP-associated factor (PCAF)-associated factor, 65kDa	1.23652	up	0.00139726	0.0232957	6.55909	6.45628	6.83824	6.55751	6.36163	5.66027	5.49636	4.17623	5.53723	5.72009
2343511	IFI44	interferon-induced protein 44	1.39328	up	0.00140135	0.0233145	5.42783	6.08381	4.21038	4.39524	4.65381	3.57554	3.85376	3.6644	3.44632	3.26463
2519140	ZC3H15	zinc finger CCCH-type containing 15	1.49991	up	0.00140284	0.0233179	6.59075	7.28067	7.65173	7.33533	6.6995	5.1429	6.56382	4.58396	5.60298	6.16477
2379863	CENPF	centromere protein F, 350/400kDa (mitosin)	1.31461	up	0.00140423	0.0233179	5.56438	4.25371	5.39913	4.25371	5.17877	4.00766	4.00766	3.09964	3.50772	3.45397
2693217	OSBPL11	oxysterol binding protein-like 11	1.26489	up	0.00140473	0.0233179	5.07417	4.70503	4.72063	5.11201	5.19438	4.2419	3.64592	2.59854	3.85233	4.14307
3147726	SLC25A32	solute carrier family 25, member 32	1.94028	up	0.00140718	0.0233409	6.78631	6.70321	7.90881	7.95279	8.21571	5.00649	6.49823	3.98763	6.22419	6.14889
2910680	LRRC1	leucine rich repeat containing 1	1.21659	up	0.00141144	0.0233806	6.81511	6.5174	6.58085	6.13837	6.82281	5.409	5.28582	4.41447	5.74671	5.93557
3970476	SCML1	sex comb on midleg-like 1 (Drosophila)	1.03399	up	0.00141392	0.0233998	5.04159	4.65894	5.17701	5.69234	5.26118	3.99455	4.54313	4.24879	3.93341	3.94125
3910785	AURKA	aurora kinase A	1.78277	up	0.00142278	0.0234232	6.03512	4.67149	6.63227	6.19765	6.26117	4.80366	4.30894	2.66418	4.64983	4.45725
3667281	SF3B3	splicing factor 3b, subunit 3, 130kDa	1.62946	up	0.00141995	0.0234232	9.05371	7.78783	8.80678	8.32624	8.59491	6.20797	7.39565	5.66269	7.72889	7.42698
3528864	MMP14	matrix metallopeptidase 14 (membrane-inserted)	1.52987	up	0.00141873	0.0234232	8.3049	7.65862	8.31442	8.5339	7.54966	6.72741	6.7677	5.12151	7.29206	6.80349
2826064	SRFBP1	serum response factor binding protein 1	1.44672	up	0.00141668	0.0234232	5.61692	5.81811	5.59765	5.97002	5.44171	3.41733	4.76297	3.31409	4.51086	5.20554
2960955	SLC17A5	solute carrier family 17 (anion/sugar transporter), member 5	1.44166	up	0.00142229	0.0234232	7.02104	7.72509	6.47232	6.88252	6.68375	4.76912	5.85085	4.7132	6.12964	6.11363
3866276	SLC1A5	solute carrier family 1 (neutral amino acid transporter), member 5	1.15736	up	0.00142177	0.0234232	7.14611	7.28891	7.45219	7.14322	7.23885	6.07718	6.40347	5.09906	6.46903	6.43376
3304406	ACTR1A	ARP1 actin-related protein 1 homolog A, centractin alpha (yeast)	1.23756	up	0.00142964	0.0235186	7.53987	7.4822	7.71023	8.08461	6.95966	6.05057	6.50189	5.59649	7.03676	6.40304
2502300	DDX18	DEAD (Asp-Glu-Ala-Asp) box polypeptide 18	1.2071	up	0.00143088	0.0235214	5.95594	5.95594	5.95594	5.95594	6.77037	4.79513	5.32718	4.05938	5.01238	5.36458
2570193	MALL	mal, T-cell differentiation protein-like	1.2352	up	0.00143316	0.0235338	7.17946	6.78982	6.8731	7.63298	7.31438	6.25442	6.29374	4.92669	6.23381	5.90508
2946268	HIST1H2BC	histone cluster 1, H2bc	2.16471	up	0.00144005	0.0236191	6.61762	7.06883	7.27774	6.46807	4.31481	3.38184	4.21382	4.08508	3.66773	5.57508
2395490	ENO1	enolase 1, (alpha)	2.5789	up	0.00144656	0.0237021	11.4492	9.60311	11.5107	11.4973	11.1404	7.26337	9.51398	6.29308	9.71936	9.51648
2873105	PPIC	peptidylprolyl isomerase C (cyclophilin C)	1.68202	up	0.00144726	0.0237021	8.70444	8.43725	8.11041	8.74618	7.7506	5.92184	7.3393	5.33731	7.15945	7.58087
3512874	LCP1	lymphocyte cytosolic protein 1 (L-plastin)	1.96265	up	0.00145416	0.0237269	8.59603	8.08113	9.59773	8.82725	9.37149	5.60391	7.16715	5.9531	8.37075	7.56548
3527662	RNASE6	ribonuclease, RNase A family, k6	1.90571	up	0.00145218	0.0237269	5.70421	5.96349	6.50331	7.62124	6.95713	4.18146	3.95859	3.67787	5.57924	5.82367
3039830	AGR3	anterior gradient 3 homolog (Xenopus laevis)	1.59088	up	0.00145388	0.0237269	5.07604	5.29408	5.48868	4.13329	3.56025	3.6493	3.58104	2.95942	2.29362	3.11457
2694785	MBD4	methyl-CpG binding domain protein 4	1.19493	up	0.00145342	0.0237269	6.77088	6.71147	6.51058	6.55328	6.41683	4.63412	5.74432	4.83831	5.76005	6.01159
2900091	HIST1H2AL	histone cluster 1, H2al	2.09537	up	0.00146988	0.0237544	9.67203	8.55321	10.5856	9.42314	8.16676	7.03368	7.93233	5.45234	7.83633	7.66925
2816459	F2R	coagulation factor II (thrombin) receptor	2.07221	up	0.00146768	0.0237544	7.12513	6.5448	7.04465	8.53396	8.31132	4.43249	5.72372	4.25249	6.8216	5.96852
2545653	MPV17	MpV17 mitochondrial inner membrane protein	1.78588	up	0.00146892	0.0237544	8.65303	8.25608	8.48426	8.75182	7.64415	6.11647	6.74159	4.99025	7.29964	7.71198
3329018	SLC35C1	solute carrier family 35, member C1	1.69017	up	0.0014679	0.0237544	6.93825	7.2898	7.82059	6.83411	6.87	5.10473	5.22188	4.10802	6.57718	6.29008
3235461	CDC123	cell division cycle 123 homolog (S. cerevisiae)	1.61399	up	0.00146056	0.0237544	7.52318	6.93501	7.67505	8.14186	7.79437	5.45436	6.52926	4.66264	6.546	6.80726
3873389	PSMF1	proteasome (prosome, macropain) inhibitor subunit 1 (PI31)	1.5399	up	0.00146473	0.0237544	8.79657	7.95476	7.94957	8.23109	7.40186	5.78309	6.99558	5.55787	6.92906	7.36875
3261492	NOLC1	nucleolar and coiled-body phosphoprotein 1	1.49679	up	0.00146792	0.0237544	6.36117	6.28103	7.24942	6.48987	6.99453	4.47091	5.50619	4.18113	6.04791	5.68594
2382781	SRP9	signal recognition particle 9kDa	1.46539	up	0.00146874	0.0237544	3.76203	4.06287	4.12034	4.28941	3.76028	3.56734	2.34051	1.45681	2.09017	3.21317
3064541	PLOD3	procollagen-lysine, 2-oxoglutarate 5-dioxygenase 3	1.43632	up	0.00146012	0.0237544	8.71921	7.05309	7.58755	7.49869	8.15888	6.65632	6.14898	5.46645	6.76318	6.80089
2374956	TIMM17A	translocase of inner mitochondrial membrane 17 homolog A (yeast)	1.38864	up	0.00145999	0.0237544	5.6945	5.9592	6.77818	6.17433	5.65241	4.5671	5.49947	3.71827	4.44157	5.089
3517594	DIS3	DIS3 mitotic control homolog (S. cerevisiae)	1.35016	up	0.00146813	0.0237544	4.9477	5.39163	5.81348	5.50566	5.8374	3.9161	4.80947	3.05695	4.58233	4.38023
3597977	TRIP4	thyroid hormone receptor interactor 4	1.28165	up	0.00146612	0.0237544	6.37764	6.21073	6.28416	6.71879	6.27848	4.85076	5.82158	4.04487	5.55078	5.19353
2427720	DRAM2	DNA-damage regulated autophagy modulator 2	2.06103	up	0.00147474	0.0237631	7.48036	8.42669	8.40978	8.33081	7.84426	4.87195	7.19715	4.73036	5.79476	7.59254
2400027	PLA2G2A	phospholipase A2, group IIA (platelets, synovial fluid)	1.7963	up	0.00147209	0.0237631	7.64979	7.30105	6.90398	7.49669	5.23626	5.84999	5.01314	4.13502	5.29199	5.31611
2556302	PELI1	pellino homolog 1 (Drosophila)	1.42668	up	0.00148201	0.0238373	7.27921	7.93152	7.78268	7.0764	7.58809	5.59926	6.78403	4.99217	6.67501	6.47403
3632298	ADPGK	ADP-dependent glucokinase	1.1785	up	0.00148259	0.0238373	6.41828	6.11453	6.91122	6.31355	5.67827	5.01192	5.5615	4.42741	5.23202	5.31048
2339740	DLEU2L	deleted in lymphocytic leukemia 2-like	1.03744	up	0.00148157	0.0238373	3.91096	4.22897	3.67767	3.79816	3.26571	2.8581	2.8581	2.18505	2.90324	2.88977
2427007	SORT1	sortilin 1	1.73194	up	0.00148598	0.0238569	8.12718	7.94207	8.04885	7.64579	8.05235	5.09179	6.25706	5.16387	7.29005	7.35379
2389789	SCCPDH	saccharopine dehydrogenase (putative)	1.29686	up	0.001485	0.0238569	6.85765	7.32086	6.91358	7.13688	6.89807	5.26234	6.03966	4.76069	6.03771	6.54235
2594535	PPIL3	peptidylprolyl isomerase (cyclophilin)-like 3	1.63208	up	0.00148854	0.0238632	6.53019	7.04045	6.77051	6.73758	5.07577	4.92012	5.22641	3.72148	4.65843	5.46767
3301914	PIK3AP1	phosphoinositide-3-kinase adaptor protein 1	1.38955	up	0.00148756	0.0238632	7.03046	6.39474	7.39123	6.91228	7.18534	6.16833	5.52529	4.39688	6.19338	5.68241
2334602	TSPAN1	tetraspanin 1	2.35041	up	0.00149	0.0238693	9.54948	10.0929	8.52495	9.25216	8.57553	4.56978	7.64076	6.22787	7.64135	8.16317
3293244	SAR1A	SAR1 homolog A (S. cerevisiae)	1.20975	up	0.00149647	0.0239554	7.79631	7.61064	7.42664	8.28788	7.41035	6.04179	7.06144	5.79899	6.76109	6.81979
3020444	CAPZA2	capping protein (actin filament) muscle Z-line, alpha 2	2.12447	up	0.00149904	0.0239793	7.81554	8.20957	8.04259	8.72392	7.66426	4.59692	6.95736	4.36353	6.7027	7.21302
3662650	ARL2BP	ADP-ribosylation factor-like 2 binding protein	1.73799	up	0.00150301	0.0239889	7.80344	7.94217	7.75897	8.30639	6.85411	5.36812	6.64702	4.55921	6.72574	6.67505
3468925	NFYB	nuclear transcription factor Y, beta	1.45509	up	0.00150093	0.0239889	5.35639	5.95529	5.71001	6.56115	5.28305	3.70839	4.53479	3.43091	4.9095	5.00687
3946351	ADSL	adenylosuccinate lyase	1.44974	up	0.00150462	0.0239889	6.95915	6.65531	7.69127	7.50286	5.72212	5.51922	5.5236	4.78764	5.60156	5.84999
3843275	ZNF419	zinc finger protein 419	1.06676	up	0.00150345	0.0239889	2.73092	3.11714	3.13834	3.00117	2.58645	1.93314	1.84162	1.14549	2.3644	1.95555
2783473	LOC401152		2.70756	up	0.00150808	0.024019	6.94676	7.13503	7.21372	8.18116	7.5039	2.86201	6.28469	2.56594	5.61278	6.11734
3829687	GPI	glucose-6-phosphate isomerase	1.94818	up	0.00151497	0.0240815	9.27563	8.71711	9.73524	9.38769	8.89969	6.33335	7.96097	5.56237	8.14015	8.27764
4020444	THOC2	THO complex 2	1.01439	up	0.00151528	0.0240815	6.25225	5.94076	5.86131	5.98618	6.27189	5.27139	5.63448	4.66239	4.93135	4.74081
2635983	ABHD10	abhydrolase domain containing 10	1.26513	up	0.00151669	0.0240865	5.69873	6.40774	5.4178	5.78889	6.17011	4.40036	5.25561	3.80986	4.54121	5.15059
3307120	ZDHHC6	zinc finger, DHHC-type containing 6	1.38702	up	0.0015256	0.0241931	6.55136	7.35292	7.07298	7.09972	6.80894	4.51767	6.37512	5.0867	5.97873	5.99262
3310757	IKZF5	IKAROS family zinc finger 5 (Pegasus)	1.57805	up	0.00152892	0.0241935	6.27149	6.79562	6.45105	6.15079	6.81223	4.24908	4.77458	3.83155	6.09941	5.63629
3293998	CBARA1	mitochondrial calcium uptake 1	1.32974	up	0.00152828	0.0241935	7.80529	6.96051	6.9942	7.10635	7.08733	5.58568	6.287	4.77156	6.3812	6.27952
3866302	AP2S1	adaptor-related protein complex 2, sigma 1 subunit	1.30834	up	0.00153126	0.024213	8.75773	8.66613	9.2409	8.95855	7.95399	7.37173	7.69882	6.41633	7.75008	7.79866
2951916	STK38	serine/threonine kinase 38	1.24757	up	0.00153778	0.0242639	7.9279	6.99753	7.57619	7.20361	7.69672	5.34957	6.39243	5.99584	6.57077	6.85546
3618736	RASGRP1	RAS guanyl releasing protein 1 (calcium and DAG-regulated)	1.1061	up	0.00154537	0.0243661	4.69385	5.80929	5.0486	4.56548	5.39528	3.9182	4.20359	3.96413	4.1946	3.70148
3442941	C3AR1	complement component 3a receptor 1	1.84336	up	0.00154769	0.0243853	6.52285	5.58896	6.85637	8.6266	7.36888	4.65623	4.9614	4.97895	5.88727	5.263
3185558	PRPF4	PRP4 pre-mRNA processing factor 4 homolog (yeast)	1.42766	up	0.00155086	0.0244002	7.27182	6.79029	7.7194	7.55327	6.34545	5.46824	6.14886	4.67238	6.02725	6.22521
2922631	DSE	dermatan sulfate epimerase	1.33735	up	0.00155015	0.0244002	6.51277	6.26737	7.08289	7.33603	6.21752	5.69504	5.49947	4.3005	5.76603	5.46882
3840372	ZNF701	zinc finger protein 701	1.81147	up	0.00155313	0.0244011	3.74716	4.84324	5.16886	3.89833	5.98547	1.77089	2.94056	2.86118	3.19768	3.81538
2434892	VPS72	vacuolar protein sorting 72 homolog (S. cerevisiae)	1.319	up	0.00155284	0.0244011	7.99042	7.7805	8.23963	7.53025	7.24863	6.09151	6.53212	5.53303	6.78305	7.25474
3976062	UBE1	ubiquitin-like modifier activating enzyme 1	1.43448	up	0.0015573	0.0244143	8.69804	8.02554	8.65847	8.20119	8.12585	6.71465	7.13693	5.59673	7.59668	7.49174
3592484	PLDN	pallidin homolog (mouse)	1.27514	up	0.00155635	0.0244143	6.80942	7.31422	7.32821	7.79559	6.81101	5.70711	6.37888	5.03826	6.51599	6.04253
3490741	SUGT1	SGT1, suppressor of G2 allele of SKP1 (S. cerevisiae)	1.1953	up	0.00155525	0.0244143	6.45466	6.52416	7.4269	6.66953	6.66146	5.01704	5.9839	4.96765	5.94055	5.85105
3134034	PRKDC	protein kinase, DNA-activated, catalytic polypeptide	1.74051	up	0.00156358	0.0244258	7.62154	6.63505	8.24013	6.71359	8.51017	4.92137	6.58095	5.1271	6.31105	6.07747
2350922	GSTM4	glutathione S-transferase mu 4	1.52358	up	0.00156262	0.0244258	7.32121	6.52725	6.84621	7.06556	8.08053	5.03907	5.28002	5.03068	6.24021	6.63289
2748346	TLR2	toll-like receptor 2	1.12118	up	0.00155965	0.0244258	5.32464	5.27217	5.32464	6.48143	5.46451	4.5512	4.30876	4.11568	4.76787	4.51798
3535395	TXNDC1	thioredoxin-related transmembrane protein 1	1.8073	up	0.00157066	0.0244684	7.32275	7.51689	8.25711	8.07395	7.9726	5.46639	7.02261	4.3247	6.50105	6.79203
3448481	TM7SF3	transmembrane 7 superfamily member 3	1.72369	up	0.00157354	0.0244772	7.65266	8.03653	8.0613	8.03087	8.9809	5.48769	7.37639	5.21998	6.85976	7.2
2854718	TTC33	tetratricopeptide repeat domain 33	1.03604	up	0.0015725	0.0244772	4.51667	4.73302	4.92924	4.86255	4.77722	3.71942	3.92332	3.1292	3.52815	4.3384
3101385	MTFR1	mitochondrial fission regulator 1	1.86859	up	0.00158562	0.0245196	7.67465	8.64024	8.15893	7.31187	8.06798	5.00923	6.83445	4.87027	6.34906	7.44774
2693149	SNX4	sorting nexin 4	1.69234	up	0.00158741	0.0245196	7.56015	8.02418	7.13064	7.44923	7.96574	5.13318	6.64981	4.56107	6.40938	6.91482
3218067	MRPL50	mitochondrial ribosomal protein L50	1.66004	up	0.00158617	0.0245196	7.2197	6.94847	7.2061	7.37277	6.19042	4.2655	6.28025	4.45465	5.38251	6.25435
2732508	CXCL13	chemokine (C-X-C motif) ligand 13	1.50981	up	0.00158378	0.0245196	5.1629	5.09053	6.28007	6.34541	5.82253	3.64901	5.01735	3.34539	4.82016	4.32047
2654967	B3GNT5	UDP-GlcNAc:betaGal beta-1,3-N-acetylglucosaminyltransferase 5	1.41209	up	0.00158667	0.0245196	6.59969	5.73838	6.31554	6.90064	6.31713	4.05017	5.27467	4.39003	5.87964	5.21645
3800779	ESCO1	establishment of cohesion 1 homolog 1 (S. cerevisiae)	1.24434	up	0.00158527	0.0245196	5.40597	5.70648	5.96796	5.24643	5.26262	4.21083	4.91382	3.29616	4.24942	4.69755
3697125	COG4	component of oligomeric golgi complex 4	1.2078	up	0.00158063	0.0245196	7.01916	6.08715	6.9555	6.5904	6.15521	5.46755	5.88136	4.53937	5.34476	5.53537
3375951	GANAB	glucosidase, alpha; neutral AB	1.62033	up	0.00159046	0.0245375	8.4298	8.50558	8.54823	8.27474	8.46089	5.51073	7.39278	5.91849	7.64468	7.65093
3676127	MRPS34	mitochondrial ribosomal protein S34	1.35458	up	0.00159137	0.0245375	7.79534	7.44532	7.99435	7.9982	7.07445	6.21068	6.80419	5.24105	6.24288	7.03595
3468345	IGF1	insulin-like growth factor 1 (somatomedin C)	1.59664	up	0.0015991	0.0246138	7.20814	7.94886	8.50048	9.18777	7.51693	7.12021	6.37095	5.7023	7.1231	6.06246
3653042	DCTN5	dynactin 5 (p25)	1.86698	up	0.00160765	0.0246962	8.05437	7.88151	8.34709	8.49083	8.0696	4.57496	6.9355	5.47759	7.32443	7.19603
2448232	TPR	translocated promoter region (to activated MET oncogene)	1.03021	up	0.00160782	0.0246962	6.26682	6.03803	6.05826	5.72021	6.1891	4.65283	5.5689	4.55903	5.05357	5.287
3839920	FPRL2	formyl peptide receptor 3	1.79527	up	0.00161062	0.0247047	6.08219	5.66185	6.77819	7.20052	7.21028	5.02711	4.81227	3.29604	5.96398	4.85728
2711644	ATP13A3	ATPase type 13A3	1.61308	up	0.00161637	0.0247758	8.05181	7.32868	7.46766	7.09931	8.60605	5.26139	6.64185	5.12418	6.76298	6.69771
3989180	MCTS1	malignant T cell amplified sequence 1	2.21137	up	0.00161808	0.0247846	6.18028	6.8111	5.5299	6.48096	5.17686	4.95162	4.59096	1.49406	3.96222	4.12335
2784113	CCNA2	cyclin A2	1.40791	up	0.00162281	0.0248024	6.38194	5.48804	6.91603	5.97406	6.8207	5.36771	5.45653	3.97348	4.65667	5.08681
3138414	ARMC1	armadillo repeat containing 1	1.39918	up	0.00162375	0.0248024	6.50899	6.75301	6.96081	6.88629	7.43649	5.31547	6.08343	4.24668	5.82895	6.07518
2950753	BAK1	BCL2-antagonist/killer 1	1.34158	up	0.00162053	0.0248024	7.4254	6.21532	7.48442	7.28534	6.90434	6.00916	5.47885	4.78973	6.16716	6.16202
2328236	ZCCHC17	zinc finger, CCHC domain containing 17	1.16594	up	0.0016215	0.0248024	6.4316	6.74352	6.36892	7.01446	6.09581	5.42221	5.83773	4.50168	5.43999	5.623
2864449	SERINC5	serine incorporator 5	1.45961	up	0.00162622	0.0248087	9.15239	8.81137	8.61157	8.04842	8.01474	6.28811	7.06268	6.35166	7.8776	7.76038
3838624	FCGRT	Fc fragment of IgG, receptor, transporter, alpha	1.45391	up	0.0016297	0.0248417	7.70925	7.66567	7.96068	8.14534	8.51104	5.78008	6.83116	5.55986	7.33855	7.2128
2526980	XRCC5	X-ray repair complementing defective repair in Chinese hamster cells 5 (double-strand-break rejoining)	1.94054	up	0.0016333	0.0248621	8.83267	8.86576	9.36911	8.63534	8.76426	5.46905	7.65594	5.66924	8.01314	7.95709
3908963	B4GALT5	UDP-Gal:betaGlcNAc beta 1,4- galactosyltransferase, polypeptide 5	1.44352	up	0.00163237	0.0248621	8.80605	7.47564	8.16375	8.16958	8.70931	6.48525	7.16467	5.74087	7.46546	7.25045
2901913	TUBB	tubulin, beta class I	2.24991	up	0.00163942	0.024865	9.25274	8.4693	9.39735	8.90171	8.41768	5.23998	7.31319	4.8392	7.82903	7.96785
3919033	SLC5A3	solute carrier family 5 (sodium/myo-inositol cotransporter), member 3	1.85249	up	0.00163591	0.024865	7.84595	7.66667	8.23881	7.59555	7.69332	6.15106	6.98801	3.87938	6.49601	6.26338
2601021	FARSB	phenylalanyl-tRNA synthetase, beta subunit	1.54763	up	0.00164203	0.024865	7.38034	7.01201	7.71249	7.76778	7.41486	5.07645	6.75278	4.76449	6.27057	6.68503
3272761	PRAP1	proline-rich acidic protein 1	1.48285	up	0.00164253	0.024865	7.19722	6.81852	6.95673	8.06522	5.87026	6.25906	5.64623	5.08123	5.32687	5.1803
2570616	BUB1	budding uninhibited by benzimidazoles 1 homolog (yeast)	1.33655	up	0.0016422	0.024865	5.65934	4.31284	5.49111	5.00981	5.64234	4.52943	4.3022	3.1833	3.57986	3.83788
2897172	RNF144B	ring finger protein 144B	1.30038	up	0.00164248	0.024865	7.31732	7.64442	6.80314	7.13792	6.99519	5.20765	5.81794	5.21985	6.50395	6.6467
2696252	RYK	RYK receptor-like tyrosine kinase	1.2708	up	0.00163762	0.024865	7.42917	7.59296	7.36295	7.48526	7.26746	5.34275	6.50524	5.41917	6.74173	6.77488
2887128	UBTD2	ubiquitin domain containing 2	1.2221	up	0.00163507	0.024865	6.33856	6.41256	6.32241	6.73799	5.81258	5.66955	5.33378	4.13177	5.38124	4.99726
2591421	TFPI	tissue factor pathway inhibitor (lipoprotein-associated coagulation inhibitor)	1.68722	up	0.00164604	0.024901	5.73998	6.01164	6.13563	6.32323	7.28966	4.71732	4.27432	3.23641	5.62178	5.21423
2526759	ATIC	5-aminoimidazole-4-carboxamide ribonucleotide formyltransferase/IMP cyclohydrolase	1.32689	up	0.00165289	0.024936	6.86	6.46142	7.6912	7.06997	6.43468	5.39651	5.66238	4.67092	5.99157	6.16142
2744980	SCOC	short coiled-coil protein	1.30729	up	0.00165011	0.024936	5.32047	6.53062	5.99554	6.01453	4.6044	4.34159	4.56125	4.13604	4.40854	4.48166
2459866	NUP133	nucleoporin 133kDa	1.24932	up	0.00165175	0.024936	5.69601	5.4677	5.60682	5.4677	6.30187	4.29671	4.6312	3.46819	4.89008	5.0073
3416522	COPZ1	coatomer protein complex, subunit zeta 1	2.40394	up	0.00165877	0.0249564	9.73255	9.66829	9.54124	9.89291	9.4732	5.50088	8.22291	5.38656	8.43093	8.74721
4012868	RNF12	ring finger protein, LIM domain interacting	1.54442	up	0.00165699	0.0249564	7.12351	6.76729	6.76729	7.13866	7.75257	4.3527	6.43269	4.91775	6.16705	5.957
3934245	CSTB	cystatin B (stefin B)	2.06632	up	0.0016631	0.0250044	10.9794	9.80848	11.0043	10.4157	9.61605	6.86902	8.64807	7.08414	9.43131	9.45983
2732844	ANXA3	annexin A3	1.74268	up	0.00166838	0.0250326	7.64217	8.17438	7.19835	7.3131	7.49878	4.88178	6.62953	4.44597	6.36644	6.78967
3442282	MLF2	myeloid leukemia factor 2	1.40431	up	0.00166781	0.0250326	9.35298	8.94991	8.94991	9.25339	8.33705	7.02971	7.79185	6.55337	8.05802	8.38872
2901620	HLA-E	major histocompatibility complex, class I, E	1.11472	up	0.0016666	0.0250326	9.58886	9.14204	9.74117	9.47277	9.57829	8.07251	8.65528	7.61808	8.86306	8.74059
2331727	CAP1	CAP, adenylate cyclase-associated protein 1 (yeast)	1.9541	up	0.00166988	0.0250379	9.64079	9.42048	9.57927	9.96438	9.53791	5.96458	8.23264	6.63462	8.95656	8.58392
2740005	LARP7	La ribonucleoprotein domain family, member 7	1.25796	up	0.00167262	0.025062	5.01922	5.18307	5.111	5.111	4.09742	3.91789	4.45523	3.3994	3.00849	3.45093
3764680	TRIM37	tripartite motif containing 37	1.17401	up	0.00167647	0.0250701	6.43548	6.13817	6.06127	6.06127	6.00416	4.79548	5.46206	3.98061	5.42655	5.1656
2829947	TGFBI	transforming growth factor, beta-induced, 68kDa	2.24898	up	0.00168559	0.0250713	7.85763	7.01207	9.55016	9.75326	7.74918	5.49009	6.28492	4.85581	7.37307	6.67354
3557048	PSMB5	proteasome (prosome, macropain) subunit, beta type, 5	1.51375	up	0.00167883	0.0250713	7.17725	6.64749	7.20131	6.9189	6.38182	4.22495	5.86842	4.56688	6.04733	6.05044
2835006	GRPEL2	GrpE-like 2, mitochondrial (E. coli)	1.49236	up	0.00168805	0.0250713	7.84207	7.68639	7.92724	7.73827	6.65069	5.90075	6.48036	4.80276	6.47099	6.728
3373845	SLC43A3	solute carrier family 43, member 3	1.37813	up	0.00168162	0.0250713	6.76755	6.90874	7.59153	6.96551	7.31622	6.16157	5.5024	4.5395	6.50817	5.94724
2768654	OCIAD2	OCIA domain containing 2	1.28262	up	0.00168745	0.0250713	6.91561	6.46235	6.8295	6.56533	5.87325	5.15102	5.63928	4.28305	5.24977	5.90981
2807000	WDR70	WD repeat domain 70	1.1455	up	0.00168518	0.0250713	5.38252	5.53905	6.66858	5.9094	5.98913	4.62778	5.10094	4.2188	4.8395	4.97418
3995633	BGN	biglycan	1.83528	up	0.00168984	0.0250778	8.32336	7.68711	8.85142	10.0672	7.09728	7.10344	6.6753	5.98611	6.82511	6.26
2825733	HSD17B4	hydroxysteroid (17-beta) dehydrogenase 4	1.66295	up	0.00169348	0.0250778	7.61436	7.98053	7.66137	8.02387	7.69799	4.97532	7.08172	5.01157	6.52866	7.0661
3781429	RBBP8	retinoblastoma binding protein 8	1.42438	up	0.00169422	0.0250778	5.98549	6.04386	6.42479	5.53901	5.96607	4.71952	5.21436	3.16945	4.66356	5.07044
3091077	DPYSL2	dihydropyrimidinase-like 2	1.27469	up	0.0017033	0.0250778	7.896	7.27141	7.76584	8.35576	7.24797	6.39015	6.25675	5.61813	7.15051	6.74801
2744597	NARG1	N(alpha)-acetyltransferase 15, NatA auxiliary subunit	1.25954	up	0.0017016	0.0250778	6.49905	6.4552	6.73617	6.15995	6.87455	5.36065	5.67137	4.11879	5.54344	5.73296
3454296	LASS5	ceramide synthase 5	1.25422	up	0.00169851	0.0250778	6.18907	6.06903	6.14837	7.16505	6.06058	4.58878	5.60981	4.40075	5.38891	5.37276
3772775	CANT1	calcium activated nucleotidase 1	1.24986	up	0.00169933	0.0250778	7.23372	8.15201	7.21217	6.82288	6.7044	5.75698	5.97438	5.37809	6.41479	6.35166
2624074	GNL3	guanine nucleotide binding protein-like 3 (nucleolar)	1.23956	up	0.0016929	0.0250778	6.74405	6.74405	6.94755	6.81563	6.30069	5.23688	5.95758	4.46395	5.5791	6.11664
3912861	PSMA7	proteasome (prosome, macropain) subunit, alpha type, 7	1.21593	up	0.0017029	0.0250778	8.58159	7.4577	8.29987	8.97781	8.2724	7.33993	7.30749	6.42128	7.29667	7.14437
2476176	YIPF4	Yip1 domain family, member 4	1.19202	up	0.00169572	0.0250778	6.49652	7.53951	6.77659	7.09419	6.8897	5.30639	6.33924	5.17422	5.77983	6.23675
2620685	SACM1L	SAC1 suppressor of actin mutations 1-like (yeast)	1.18772	up	0.00169987	0.0250778	6.9208	7.62548	6.82248	7.07788	7.25067	5.22353	6.65311	5.60431	5.93273	6.34503
3638607	ANPEP	alanyl (membrane) aminopeptidase	2.61867	up	0.00170691	0.0250974	7.06568	9.17756	6.53624	11.0619	8.95151	5.71194	6.47598	5.61409	6.19915	5.69835
2468920	CPSF3	cleavage and polyadenylation specific factor 3, 73kDa	1.25498	up	0.00170578	0.0250974	5.59109	5.6436	6.11105	6.08554	5.46963	4.16693	5.28983	3.65356	4.50429	5.01139
3707642	RABEP1	rabaptin, RAB GTPase binding effector protein 1	1.28577	up	0.00171018	0.0251287	6.55361	7.63124	6.43511	6.90792	6.77877	4.69434	6.20285	5.35928	5.9378	5.68355
3273601	IDI1	isopentenyl-diphosphate delta isomerase 1	1.6897	up	0.00171453	0.0251555	6.4524	7.09869	6.97261	6.43469	6.48198	4.61719	5.81422	3.311	5.49263	5.75685
2495806	MRPL30	mitochondrial ribosomal protein L30	1.42317	up	0.00171543	0.0251555	6.23233	6.52619	7.32214	6.52619	6.04949	4.57727	5.90653	4.2457	5.03499	5.77596
3322958	ZDHHC13	zinc finger, DHHC-type containing 13	1.84971	up	0.00171732	0.0251664	7.32354	7.53897	7.68397	7.40719	6.88397	4.78545	6.75879	3.80379	5.99109	6.24995
3573029	TMED8	transmembrane emp24 protein transport domain containing 8	1.13924	up	0.0017205	0.0251962	6.85629	6.96943	6.79856	6.53539	6.3274	5.41138	5.85425	4.66985	5.83908	6.01629
3383138	NDUFC2	NADH dehydrogenase (ubiquinone) 1, subcomplex unknown, 2, 14.5kDa	2.24301	up	0.00172194	0.0252005	8.17386	8.56904	8.4655	8.60594	7.92707	4.37701	7.27199	4.48683	7.29103	7.09949
3870824	LAIR1	leukocyte-associated immunoglobulin-like receptor 1	1.54118	up	0.00172354	0.0252072	6.81454	6.06554	7.32015	7.76265	6.80481	5.31931	4.88946	4.56617	6.42005	5.8668
3690193	ITFG1	integrin alpha FG-GAP repeat containing 1	1.65729	up	0.00172814	0.0252417	7.40152	7.70857	7.40152	7.80911	7.32075	4.88298	6.70822	4.59766	6.29684	6.86935
3764103	SFRS1	serine/arginine-rich splicing factor 1	1.18051	up	0.00172819	0.0252417	8.93118	8.84741	9.5647	9.5987	9.40843	8.46984	8.71511	7.49595	8.19486	7.5721
3957486	DUSP18	dual specificity phosphatase 18	1.54113	up	0.00173005	0.0252427	5.98557	5.12138	6.25777	6.02079	5.12096	4.31954	3.75469	2.96538	4.77346	4.98777
2947063	HIST1H2AK	histone cluster 1, H2ak	1.10085	up	0.00173055	0.0252427	7.99938	7.47185	8.41106	8.10762	7.71905	7.04141	7.00863	6.27872	6.51999	7.35595
3850363	KEAP1	kelch-like ECH-associated protein 1	1.22637	up	0.00173295	0.0252609	6.38426	6.55541	6.81179	7.25314	6.7601	5.26867	6.25952	4.63839	5.81747	5.64882
3153328	FAM49B	family with sequence similarity 49, member B	1.64985	up	0.00173653	0.0252963	6.20563	5.77307	7.37839	7.20263	6.90134	5.63693	5.58356	3.65113	5.43969	4.90048
3332886	TMEM138	transmembrane protein 138	1.54659	up	0.00173921	0.025302	7.13114	6.89414	7.50922	7.35088	7.11028	5.44803	5.95922	4.08643	6.42908	6.33991
3639031	PRC1	protein regulator of cytokinesis 1	1.93965	up	0.00174048	0.0253036	7.34188	4.8476	7.90763	6.23829	6.38385	4.38267	5.66014	4.32859	4.45355	4.19604
3708826	EIF4A1	eukaryotic translation initiation factor 4A1	2.03194	up	0.00174578	0.0253275	7.56388	7.0497	8.07785	8.74427	7.69566	5.53801	6.56401	3.80254	6.07111	6.99599
3550392	PAPOLA	poly(A) polymerase alpha	1.81003	up	0.00174672	0.0253275	8.21536	8.5424	8.31225	8.09398	8.25261	5.92418	7.29084	4.62219	7.04614	7.48307
2458773	PARP1	poly (ADP-ribose) polymerase 1	1.23054	up	0.00174519	0.0253275	6.77245	6.73669	7.00159	6.7461	7.24375	5.12936	5.82707	4.84807	6.13377	6.40962
2733767	ENOPH1	enolase-phosphatase 1	1.49601	up	0.00175342	0.0253411	7.73978	7.48352	7.92739	7.51603	8.07516	5.78714	6.39492	4.95001	6.91882	7.21095
2946324	HIST1H3D	histone cluster 1, H3d	1.06787	up	0.00175243	0.0253411	6.34546	5.99735	7.37321	6.39003	6.38533	5.27068	5.38939	5.38278	5.55445	5.55471
2483451	VRK2	vaccinia related kinase 2	1.04474	up	0.00175033	0.0253411	5.22777	5.46457	5.27935	5.43592	6.01299	4.32664	4.78019	3.85621	4.40083	4.83302
2363689	FCGR2A	Fc fragment of IgG, low affinity IIa, receptor (CD32)	2.37119	up	0.0017635	0.0253841	8.49119	7.61106	9.69445	10.0874	8.31094	5.85127	6.03869	4.82601	7.89605	7.727
2928690	AIG1	androgen-induced 1	2.3366	up	0.00176218	0.0253841	7.87381	7.97894	7.49233	7.8304	6.57232	4.6218	5.62237	2.84569	6.59332	6.38162
2514566	SSB	Sjogren syndrome antigen B (autoantigen La)	2.13636	up	0.00177433	0.0253841	8.7416	8.47481	9.34912	9.2049	7.90078	7.68592	7.47923	4.2905	6.91771	6.61604
3361041	TPP1	tripeptidyl peptidase I	1.66328	up	0.00177468	0.0253841	8.79997	7.79133	8.03149	8.03149	7.5355	5.36536	6.29134	5.47066	7.47371	7.27232
3422326	TBC1D15	TBC1 domain family, member 15	1.63601	up	0.00177591	0.0253841	6.73292	7.46357	6.94505	7.3911	8.07574	4.73438	6.72575	4.69372	5.92402	6.35049
2852333	ZFR	zinc finger RNA binding protein	1.41477	up	0.00176364	0.0253841	7.50133	7.54261	7.84773	7.58931	7.86309	5.35719	6.7241	5.30242	6.8009	7.08562
2605321	COL6A3	collagen, type VI, alpha 3	1.40202	up	0.00177163	0.0253841	7.41391	7.46068	7.99545	8.5461	7.36065	5.93113	6.31319	5.61535	7.4434	6.46362
3415969	SP1	Sp1 transcription factor	1.40019	up	0.00177051	0.0253841	8.08357	7.72304	7.64287	7.51154	7.70772	5.60165	7.08216	5.2967	7.04688	6.64037
3316344	CD151	CD151 molecule (Raph blood group)	1.33896	up	0.00176957	0.0253841	8.89963	9.03582	8.30023	9.0447	7.58114	6.75638	7.65683	6.63864	7.62569	7.48918
3333899	RARRES3	retinoic acid receptor responder (tazarotene induced) 3	1.28431	up	0.00176952	0.0253841	6.92317	6.68991	6.65903	7.3188	7.48213	5.01038	6.30813	5.0311	6.24184	6.06003
3150060	EXT1	exostosin 1	1.23902	up	0.001776	0.0253841	7.06122	6.93723	7.76182	7.32298	7.76352	6.9336	6.03609	5.26793	6.27486	6.13921
2908052	POLR1C	polymerase (RNA) I polypeptide C, 30kDa	1.10229	up	0.00177262	0.0253841	7.56342	6.83159	7.51727	7.27849	7.26649	6.16478	6.35337	5.36831	6.41143	6.64789
2697490	CEP70	centrosomal protein 70kDa	1.4866	up	0.00177783	0.0253938	6.72639	7.0888	5.72372	5.68965	5.37574	4.37229	5.19137	3.87538	4.51259	5.21968
2410241	PRDX1	peroxiredoxin 1	1.61879	up	0.00178001	0.0254085	8.59368	7.71424	8.37475	8.53752	7.92943	6.21688	7.6107	5.12603	6.85199	7.25005
2686371	TOMM70A	translocase of outer mitochondrial membrane 70 homolog A (S. cerevisiae)	1.60383	up	0.00178132	0.0254107	7.00406	7.07449	6.79078	6.82173	7.24307	4.84341	5.88126	3.86445	5.91509	6.41078
2997952	STARD3NL	STARD3 N-terminal like	1.20311	up	0.00178337	0.0254235	5.77083	6.26696	6.33206	6.75075	5.05262	4.77571	5.11439	4.88586	4.63775	4.74399
3511031	ELF1	E74-like factor 1 (ets domain transcription factor)	1.79297	up	0.00179532	0.0255441	8.33189	8.27792	9.34731	8.63615	8.24662	5.28658	7.46766	5.88833	7.52148	7.71102
3098977	LYN	v-yes-1 Yamaguchi sarcoma viral related oncogene homolog	1.50838	up	0.00179662	0.0255462	7.26374	6.75331	8.13353	7.4141	8.53005	5.8051	6.13391	5.1935	6.77363	6.6467
2706985	MRPL47	mitochondrial ribosomal protein L47	2.02377	up	0.00180158	0.0255836	6.46147	6.46147	6.58952	6.7812	6.42725	3.28109	5.50276	2.9386	4.74526	6.13438
3136413	IMPAD1	inositol monophosphatase domain containing 1	1.58159	up	0.00180799	0.0256155	7.34851	7.606	7.82723	7.59301	8.3879	6.19177	6.68557	4.54207	6.88037	6.55492
3300350	IDE	insulin-degrading enzyme	1.56795	up	0.00180848	0.0256155	6.74245	6.69286	6.71687	6.68971	8.01682	4.50604	6.06422	4.51414	5.79799	6.13657
3421446	CPSF6	cleavage and polyadenylation specific factor 6, 68kDa	1.2124	up	0.00180517	0.0256155	6.96688	6.88885	6.99002	7.06272	8.19149	6.1041	6.62243	5.50773	5.78687	6.01683
3147020	ZNF706	zinc finger protein 706	1.04447	up	0.00180835	0.0256155	6.39498	6.15104	6.43459	6.33403	6.51726	5.61257	5.64357	4.99308	5.73848	4.62185
3758317	BRCA1	breast cancer 1, early onset	1.06049	up	0.00181009	0.0256218	4.77031	3.89567	4.45594	3.93739	4.40432	3.63322	3.32437	2.64225	3.41895	3.14241
3719210	MGC4172		2.19592	up	0.00181266	0.0256417	6.71889	7.0305	8.85378	7.59532	6.70322	5.62789	5.68593	2.97779	5.68217	5.94832
3414440	C12orf62	chromosome 12 open reading frame 62	1.75173	up	0.00181751	0.0256609	7.15365	7.14925	7.193	7.7575	6.59329	4.06466	6.72677	4.60204	5.5244	6.17016
2593670	SF3B1	splicing factor 3b, subunit 1, 155kDa	1.33322	up	0.00181681	0.0256609	8.38247	8.54763	8.45688	8.39771	9.07019	6.41409	8.12808	6.52587	7.38588	7.73489
3406493	DERA	deoxyribose-phosphate aldolase (putative)	1.1746	up	0.00181643	0.0256609	6.49808	6.56883	6.61006	7.49981	7.01239	5.75436	6.12747	4.84307	5.64602	5.94523
3838809	PRMT1	protein arginine methyltransferase 1	1.11603	up	0.00182117	0.025696	7.45183	7.09592	8.12044	7.64858	7.23123	6.64153	6.44687	5.64563	6.71278	6.52105
2972310	SERINC1	serine incorporator 1	2.01405	up	0.00182326	0.025709	8.50506	9.00657	8.39982	9.34754	9.36703	5.60578	8.01059	5.36749	7.67075	7.90117
3962219	NAGA	N-acetylgalactosaminidase, alpha-	1.66312	up	0.00183574	0.0258189	8.34569	7.88835	7.98198	7.98467	7.5832	5.7338	6.33906	4.83161	7.50794	7.05585
2462456	HEATR1	HEAT repeat containing 1	1.13376	up	0.00183744	0.0258263	6.57749	6.048	6.60499	6.07142	7.04663	4.73692	5.62605	4.9854	5.66472	5.66662
2941784	NEDD9	neural precursor cell expressed, developmentally down-regulated 9	1.21892	up	0.00184126	0.025847	7.41804	6.3922	7.34814	6.91332	6.92641	5.61959	6.03182	4.87907	6.29745	6.07559
4005644	MED14	mediator complex subunit 14	1.3505	up	0.0018442	0.0258717	7.2497	6.84781	7.03715	7.0798	7.72893	5.38536	6.16168	4.74593	6.43874	6.45914
3982811	SH3BGRL	SH3 domain binding glutamic acid-rich protein like	2.35935	up	0.0018496	0.0259105	8.23522	8.36977	7.9176	9.38823	7.5227	3.89525	7.21756	4.7187	6.99572	6.80953
3549033	GOLGA5	golgin A5	1.60091	up	0.0018505	0.0259105	6.32337	7.31627	6.66342	6.48633	5.88576	3.94693	5.66093	4.03932	5.1272	5.89623
2794902	AGA	aspartylglucosaminidase	1.04215	up	0.00185257	0.025923	6.2861	6.05654	5.74941	5.69656	6.3821	5.3593	4.85324	4.40697	4.94633	5.39412
2372858	RGS2	regulator of G-protein signaling 2, 24kDa	1.96346	up	0.00185631	0.0259588	7.35492	8.08888	8.19456	8.51728	7.81726	5.26378	5.49144	4.64794	7.60199	7.15043
3449304	IPO8	importin 8	1.48021	up	0.0018581	0.0259674	6.30309	6.66572	6.88969	7.00333	7.31467	4.47165	6.17662	4.41019	5.63186	6.08513
3716481	GOSR1	golgi SNAP receptor complex member 1	1.22123	up	0.00186201	0.025989	6.62003	6.86422	7.05968	6.52522	6.26559	5.38561	6.04261	4.43795	5.46438	5.89806
3147286	RRM2B	ribonucleotide reductase M2 B (TP53 inducible)	1.58612	up	0.00186784	0.026021	6.0948	6.28561	7.05571	6.64235	6.13904	5.15091	5.20439	3.17061	5.47397	5.28703
2737717	NFκB1	nuclear factor of kappa light polypeptide gene enhancer in B-cells 1	1.23986	up	0.00186583	0.026021	6.95686	7.07448	7.2448	6.90871	7.62675	5.5738	5.8418	5.07491	6.7396	6.3822
3603247	DNAJA4	DnaJ (Hsp40) homolog, subfamily A, member 4	1.09103	up	0.001867	0.026021	7.0874	6.41894	7.47661	6.41894	6.54298	5.84741	5.65017	5.21724	6.05588	5.71903
2633691	TMEM45A	transmembrane protein 45A	1.74781	up	0.00187399	0.0260365	4.74681	7.40805	5.61855	6.74907	5.4711	4.24649	4.39576	3.46414	4.80173	4.3464
2779408	MAP2K1IP1	late endosomal/lysosomal adaptor, MAPK and MTOR activator 3	1.73988	up	0.00187487	0.0260365	7.79662	8.76337	7.99348	8.28022	6.74816	5.01226	6.99334	5.45242	6.51909	6.90536
2635263	DZIP3	DAZ interacting protein 3, zinc finger	1.04427	up	0.00187394	0.0260365	5.34918	5.24291	4.35739	4.66258	4.94579	3.87429	4.03053	3.33804	4.1335	3.96011
3992354	SLC9A6	solute carrier family 9 (sodium/hydrogen exchanger), member 6	1.48241	up	0.00187748	0.0260384	7.2784	6.57413	6.94412	6.96665	7.32157	5.75878	6.23001	3.97614	5.9714	5.73649
3911767	CTSZ	cathepsin Z	1.39552	up	0.00187856	0.0260384	8.1309	7.99863	8.28859	8.96528	8.26794	6.4403	7.1003	5.85382	7.67484	7.60449
2990342	TMEM106B	transmembrane protein 106B	2.18995	up	0.00188577	0.0261219	7.33225	7.68774	6.88127	7.01183	6.21078	4.17683	5.7503	2.68739	5.25332	6.30628
3933536	TFF3	trefoil factor 3 (intestinal)	2.06902	up	0.00189275	0.0261353	6.77929	9.21991	7.45867	8.52322	5.98195	6.2441	5.81931	5.63914	5.30201	4.61335
2962767	PGM3	phosphoglucomutase 3	1.40613	up	0.00189252	0.0261353	6.47777	7.13769	6.47777	5.98704	6.29099	4.18445	5.74253	4.48133	4.98488	5.94741
3221135	C9orf80	chromosome 9 open reading frame 80	1.19085	up	0.00189004	0.0261353	6.50245	7.23157	6.91944	6.92629	6.7732	5.34464	6.27711	4.76295	5.99963	6.01438
3466826	PCTK2	cyclin-dependent kinase 17	1.14354	up	0.00188902	0.0261353	5.66852	6.35132	5.93498	5.99663	5.96997	4.39593	5.64732	4.32592	5.22716	4.60742
2358993	TUFT1	tuftelin 1	1.09431	up	0.00189168	0.0261353	6.7306	6.35163	6.87186	6.14186	6.79082	5.66075	5.55264	4.65202	5.69596	5.85386
3728964	PRR11	proline rich 11	1.41046	up	0.00189783	0.0261736	5.67564	4.05892	5.48981	4.76374	5.02152	3.85821	4.31001	2.65592	3.5635	3.56967
3247712	CISD1	CDGSH iron sulfur domain 1	2.28884	up	0.00190169	0.0262066	7.28325	6.86329	7.62136	8.24325	7.28715	4.34549	7.01926	3.34283	4.66539	6.48114
2419046	ZZZ3	zinc finger, ZZ-type containing 3	1.28503	up	0.0019026	0.0262066	6.64082	7.03992	6.64082	6.39023	6.72937	4.94884	5.8751	4.38398	5.6296	6.1785
2401275	HNRNPR	heterogeneous nuclear ribonucleoprotein R	1.4431	up	0.00190407	0.0262105	8.07004	7.9971	8.15501	8.49057	8.5436	5.67037	7.19968	6.07992	7.50939	7.58148
3672830	MAP1LC3B	microtubule-associated protein 1 light chain 3 beta	2.22685	up	0.00190703	0.0262183	8.80689	8.63039	8.76788	9.07413	8.16623	4.0257	6.96391	6.0364	7.29536	7.98989
3679959	EMP2	epithelial membrane protein 2	1.81977	up	0.0019137	0.0262445	8.06082	7.37319	8.10419	8.49086	7.98556	4.71846	6.32966	5.42607	7.75555	6.68601
2805176	C5orf22	chromosome 5 open reading frame 22	1.52604	up	0.00191351	0.0262445	6.18911	6.38066	6.20622	5.6469	6.38459	4.23161	4.37358	3.43119	5.36206	5.77886
2884727	ATP10B	ATPase, class V, type 10B	1.40501	up	0.00191297	0.0262445	6.72926	5.30354	7.34668	6.97183	6.40651	5.81475	4.70911	5.04005	5.10814	5.06072
2811745	IPO11	importin 11	1.30337	up	0.0019157	0.0262555	5.56919	5.54382	5.35758	5.35758	5.34531	4.27883	4.53897	2.76459	4.63358	4.44064
4011844	IL2RG	interleukin 2 receptor, gamma	2.22747	up	0.00193988	0.0263241	8.2126	6.71765	8.70152	6.96452	9.86504	4.7909	5.58397	5.40162	7.01046	6.53704
3454331	LIMA1	LIM domain and actin binding 1	2.08398	up	0.00192832	0.0263241	8.70084	9.43449	8.72032	8.8386	9.32655	5.17082	7.68318	5.6163	7.96237	8.16823
2805581	SUB1	SUB1 homolog (S. cerevisiae)	1.89071	up	0.00194332	0.0263241	6.77077	7.08762	7.31594	7.3029	6.48337	3.9539	5.79918	3.68332	5.45763	6.61305
3088544	ATP6V1B2	ATPase, H+ transporting, lysosomal 56/58kDa, V1 subunit B2	1.84279	up	0.00193482	0.0263241	8.54277	8.16183	8.70808	9.24212	8.62978	5.81239	7.21643	5.29516	7.93484	7.81183
3301556	TCTN3	tectonic family member 3	1.62076	up	0.0019506	0.0263241	6.5623	7.14614	6.58796	6.5623	6.71979	4.12695	5.45976	3.85116	5.92141	6.11544
3041294	FAM126A	family with sequence similarity 126, member A	1.56269	up	0.00193577	0.0263241	6.28328	6.94122	6.69654	7.02111	6.57245	4.85385	5.577	3.56276	5.96852	5.73901
2655476	AP2M1	adaptor-related protein complex 2, mu 1 subunit	1.48711	up	0.00192484	0.0263241	9.26962	8.74248	8.89249	9.15671	8.35888	6.93916	7.74855	6.0775	8.19719	8.02222
3536905	KTN1	kinectin 1 (kinesin receptor)	1.47435	up	0.00194371	0.0263241	5.9174	6.33115	6.16015	5.98643	5.97566	3.67179	5.86328	3.73304	4.65801	5.07293
2365958	MPZL1	myelin protein zero-like 1	1.47328	up	0.00193775	0.0263241	8.10445	8.91183	8.03148	7.76291	8.24188	6.03181	6.74369	5.78548	7.42503	7.70014
3183111	SLC44A1	solute carrier family 44, member 1	1.41845	up	0.00194834	0.0263241	7.99685	7.52768	7.73829	7.7281	8.09572	5.33951	6.68274	5.63331	7.19807	7.14075
2647216	HPS3	Hermansky-Pudlak syndrome 3	1.30302	up	0.00193127	0.0263241	7.10641	6.6058	6.08453	6.31118	7.12553	5.12887	5.83259	4.34047	5.58223	5.83422
3821200	PRKCSH	protein kinase C substrate 80K-H	1.29057	up	0.00195023	0.0263241	8.59645	8.3518	8.46555	8.31193	8.46033	6.60643	7.25092	6.14353	7.83099	7.90136
2349043	SLC30A7	solute carrier family 30 (zinc transporter), member 7	1.28024	up	0.00193029	0.0263241	6.67757	6.72644	6.40628	6.64605	7.22349	4.64395	6.11992	4.75337	5.79991	5.96147
3565524	GCH1	GTP cyclohydrolase 1	1.27147	up	0.00195003	0.0263241	4.59801	5.84466	5.87582	5.45746	5.3473	4.51317	4.16323	3.20745	4.552	4.33007
3012819	CCDC132	coiled-coil domain containing 132	1.22097	up	0.00193592	0.0263241	3.86954	4.1617	3.75692	3.86954	5.29972	3.02137	3.07083	2.44311	3.11282	3.20443
3097208	UBE2V2	ubiquitin-conjugating enzyme E2 variant 2	1.1455	up	0.00193173	0.0263241	6.10213	6.12148	7.0511	6.45115	7.11242	5.71612	5.51684	4.78583	5.33179	5.76017
3374402	LPXN	leupaxin	1.13272	up	0.00194992	0.0263241	5.5121	5.336	6.26116	6.66222	5.53791	4.47552	5.06353	4.54231	4.82219	4.74221
3127703	TNFRSF10B	tumor necrosis factor receptor superfamily, member 10b	1.08127	up	0.00193578	0.0263241	6.95593	5.70515	6.09811	6.60626	6.3337	5.57644	5.22927	4.95632	5.54229	4.98851
2776088	CCDC98	family with sequence similarity 175, member A	1.05316	up	0.00193756	0.0263241	4.45089	4.57172	4.4166	4.55069	3.51691	3.11566	3.28571	2.85137	3.35471	3.63356
3537747	PSMA3	proteasome (prosome, macropain) subunit, alpha type, 3	1.73272	up	0.00195792	0.0264068	6.5235	6.49792	7.58662	7.60399	6.7195	4.58488	6.44167	3.88563	5.45648	5.89929
2951221	C6orf106	chromosome 6 open reading frame 106	1.02838	up	0.00197112	0.0265522	6.92201	6.92201	7.07396	6.82908	6.8858	5.78861	6.08418	5.1074	6.08766	6.42309
2833078	NDFIP1	Nedd4 family interacting protein 1	1.58059	up	0.0019828	0.0266433	9.69845	10.0712	9.31188	9.28469	8.55635	7.39189	7.99662	6.50764	8.64837	8.47515
3107606	DPY19L4	dpy-19-like 4 (C. elegans)	1.39703	up	0.00198339	0.0266433	5.70308	6.06463	5.80727	5.64256	6.73475	4.23803	5.31679	3.45407	4.86106	5.0972
3011861	STEAP2	STEAP family member 2, metalloreductase	1.31375	up	0.00198045	0.0266433	6.64502	7.59586	6.30254	6.54395	7.30673	5.22379	6.05357	4.89679	6.2823	5.36889
3876142	ANKRD5	ankyrin repeat domain 5	1.18884	up	0.00198394	0.0266433	5.7048	5.03633	5.03633	4.89971	5.53025	4.37384	4.27018	3.02499	4.22317	4.37104
3352948	SORL1	sortilin-related receptor, L(DLR class) A repeats containing	1.07416	up	0.00198342	0.0266433	6.60527	6.95572	6.60527	6.60106	6.74623	5.34553	5.60504	4.91367	6.26651	6.01201
2440143	COPA	coatomer protein complex, subunit alpha	1.87319	up	0.00198615	0.0266568	9.13589	9.29263	9.24515	8.64671	9.41338	5.80215	7.842	6.04403	8.25049	8.42916
2848233	FAM173B	family with sequence similarity 173, member B	1.02414	up	0.00198862	0.0266737	5.47275	5.3486	5.47707	5.76056	4.66191	4.32816	4.63222	3.98473	4.57141	4.08368
2854737	PRKAA1	protein kinase, AMP-activated, alpha 1 catalytic subunit	1.58617	up	0.001996	0.0267401	7.85883	8.21811	8.33465	7.79591	8.75225	5.49592	7.17121	5.59861	7.39861	7.36455
2322389	NECAP2	NECAP endocytosis associated 2	1.74478	up	0.00200038	0.0267824	8.6774	8.32481	8.65524	8.40508	8.36037	5.39288	7.10621	5.6158	7.63332	7.95078
3025545	CALD1	caldesmon 1	1.57744	up	0.00200549	0.026806	7.24069	7.59195	7.52482	8.55472	6.73796	5.25262	6.38792	5.11536	7.03481	5.97222
3419807	XPOT	exportin, tRNA (nuclear export receptor for tRNAs)	1.37783	up	0.0020058	0.026806	6.72777	6.8299	6.76712	6.5161	7.57169	5.56892	6.32586	4.28058	5.87083	5.47722
3881786	POFUT1	protein O-fucosyltransferase 1	1.36268	up	0.00201036	0.0268082	7.14468	6.5748	6.72784	7.05237	6.68699	5.75558	5.27092	4.16009	6.16335	6.02335
2424148	ALG14	asparagine-linked glycosylation 14 homolog (S. cerevisiae)	1.25039	up	0.00200742	0.0268082	6.69265	6.88138	6.57638	6.59695	6.76467	5.15785	5.83227	4.38673	5.56525	6.31797
3892941	OGFR	opioid growth factor receptor	1.00136	up	0.00201083	0.0268082	8.3891	7.80792	7.96706	8.02037	7.45358	6.76144	6.98771	6.44492	7.27987	7.15729
2371139	LAMC2	laminin, gamma 2	1.57028	up	0.00201306	0.0268156	7.82264	6.49166	7.37044	5.77306	7.53006	5.6238	5.47294	4.42977	6.01854	5.59138
2899372	BTN3A1	butyrophilin, subfamily 3, member A1	1.48483	up	0.00201382	0.0268156	8.38769	7.934	8.20126	7.90246	9.04801	5.49394	6.53253	7.05295	7.59166	7.37818
3435853	TMED2	transmembrane emp24 domain trafficking protein 2	2.55108	up	0.00201859	0.0268335	10.1044	10.6832	10.2832	10.5572	9.87469	5.22199	9.12396	6.42874	8.79762	9.17494
2870889	C5orf13	chromosome 5 open reading frame 13	1.97702	up	0.00202126	0.0268335	6.4004	6.56356	6.0361	6.81257	4.57152	3.66618	5.04592	2.46856	4.8602	4.45819
3422269	RAB21	RAB21, member RAS oncogene family	1.71492	up	0.00202364	0.0268335	8.00891	7.69452	7.62599	8.45792	8.80439	6.06897	7.46128	4.80098	7.1336	6.55231
2954324	MEA1	male-enhanced antigen 1	1.58897	up	0.00202735	0.0268335	8.10963	7.7647	7.92195	7.70751	6.70353	6.26513	5.93521	4.63435	6.34249	7.08528
3417371	FAM62A	extended synaptotagmin-like protein 1	1.4137	up	0.00202616	0.0268335	8.0299	7.16543	7.84765	7.70565	7.08593	6.071	6.38806	4.88281	7.02694	6.39726
3847486	FUT3	fucosyltransferase 3 (galactoside 3(4)-L-fucosyltransferase, Lewis blood group)	1.35163	up	0.00202137	0.0268335	7.69705	6.28848	7.39226	6.72369	5.73802	5.49173	5.37616	4.99474	5.61815	5.60057
3742652	NUP88	nucleoporin 88kDa	1.22181	up	0.00201639	0.0268335	6.35287	5.99094	6.66421	6.67909	6.50433	4.39639	5.66215	4.62633	5.58064	5.81687
3994100	FMR1	fragile X mental retardation 1	1.08947	up	0.0020267	0.0268335	6.30142	5.90206	6.24692	6.29835	6.29966	5.49347	5.65915	4.24184	5.03048	5.17611
2994342	TAX1BP1	Tax1 (human T-cell leukemia virus type I) binding protein 1	1.93711	up	0.00203605	0.0269043	8.47526	8.57384	8.1143	8.25884	8.35427	4.98413	7.62428	5.05115	6.72731	7.70406
2434341	APH1A	anterior pharynx defective 1 homolog A (C. elegans)	1.41831	up	0.00203736	0.0269043	8.02997	7.73091	8.04199	7.96283	7.90522	5.96615	6.53123	5.3328	7.36512	7.38404
2827388	PRRC1	proline-rich coiled-coil 1	1.62616	up	0.0020407	0.0269291	7.63486	7.95542	7.21151	7.6452	8.75788	5.09605	6.48937	5.39806	7.03797	7.05266
3652271	C16orf52	chromosome 16 open reading frame 52	1.8267	up	0.00204197	0.0269297	5.14755	5.30017	7.65977	5.48815	4.62267	3.79931	3.77462	3.10711	4.26346	4.1403
2901333	ZNRD1	zinc ribbon domain containing 1	1.81068	up	0.00204411	0.0269419	7.41256	7.12472	7.68555	7.33174	4.9954	5.72399	5.57329	4.21764	4.90911	5.07253
3763687	COIL	coilin	1.0467	up	0.00204691	0.0269626	6.66651	6.56561	6.58717	6.86564	6.94089	5.64807	5.55264	4.92011	6.18464	6.08684
2745646	SMARCA5	SWI/SNF related, matrix associated, actin dependent regulator of chromatin, subfamily a, member 5	1.14094	up	0.00204929	0.0269778	6.96328	6.96328	6.96328	6.96003	7.24466	5.69136	6.16215	4.87379	6.26831	6.39423
3577078	LGMN	legumain	2.22727	up	0.00205831	0.0270051	10.1675	9.20857	10.1441	9.95071	9.78634	6.33779	7.85045	5.75941	9.02235	9.15084
2916390	ORC3L	origin recognition complex, subunit 3	1.64738	up	0.0020566	0.0270051	7.27016	6.82628	6.70188	6.33442	5.84483	4.74654	5.1727	3.41342	5.44157	5.96643
2939069	SERPINB6	serpin peptidase inhibitor, clade B (ovalbumin), member 6	1.60084	up	0.00205919	0.0270051	8.3979	7.95238	9.02108	8.17206	7.43229	5.42478	7.0257	5.86396	7.32074	7.33634
3565663	DLG7	discs, large (Drosophila) homolog-associated protein 5	1.51544	up	0.00205711	0.0270051	4.96867	3.78492	5.92908	4.48409	4.3872	3.51266	4.03053	2.99659	2.8859	2.55105
2822407	HISPPD1	diphosphoinositol pentakisphosphate kinase 2	1.39264	up	0.00205292	0.0270051	6.0951	6.69619	5.91588	6.00185	6.91059	4.06677	5.75118	4.19738	5.22882	5.41225
4019900	CUL4B	cullin 4B	1.27623	up	0.00205433	0.0270051	6.06042	6.00491	5.42336	5.90443	6.60887	4.34905	4.93323	3.79664	5.21338	5.32853
3284188	ITGB1	integrin, beta 1 (fibronectin receptor, beta polypeptide, antigen CD29 includes MDF2, MSK12)	1.89754	up	0.00206627	0.027057	8.72648	8.80144	9.13023	9.16501	8.95469	5.3763	7.87167	5.92556	8.15106	7.96555
2696379	ANAPC13	anaphase promoting complex subunit 13	1.59786	up	0.00206636	0.027057	8.59731	9.16155	8.13219	8.8699	8.03027	5.81473	7.79923	6.05422	7.472	7.66173
3277751	NUDT5	nudix (nucleoside diphosphate linked moiety X)-type motif 5	1.33977	up	0.0020705	0.0270789	6.08338	5.58826	6.58015	5.62016	5.81562	3.83825	4.72188	4.0176	4.74747	5.6635
2980241	FBXO5	F-box protein 5	1.14402	up	0.0020734	0.0270901	4.82858	4.2638	5.55726	5.2614	5.15014	3.9026	3.83349	3.20613	4.21235	4.18649
2943874	KIF13A	kinesin family member 13A	1.09299	up	0.00207382	0.0270901	6.65056	6.4843	6.4843	6.4843	6.72848	5.16985	5.41142	4.72199	6.15404	5.90971
3409330	MRPS35	mitochondrial ribosomal protein S35	1.87455	up	0.00210296	0.0271799	7.03094	6.8377	7.7863	7.36413	7.73488	4.72205	6.31846	3.68347	6.07219	6.58504
2449619	ZBTB41	zinc finger and BTB domain containing 41	1.80729	up	0.00210184	0.0271799	8.05859	8.04924	7.40688	6.04594	6.90357	5.35898	5.99926	3.95272	5.92009	6.19673
2421995	GBP4	guanylate binding protein 4	1.74151	up	0.00210505	0.0271799	6.39465	5.72248	6.03665	5.8414	7.83509	4.14676	4.31987	3.72093	5.73716	5.19802
2668021	CMTM6	CKLF-like MARVEL transmembrane domain containing 6	1.72768	up	0.00210108	0.0271799	6.73814	7.10601	7.77184	7.31866	7.02871	4.26313	5.67533	4.35943	6.36558	6.66148
3380697	DHCR7	7-dehydrocholesterol reductase	1.66234	up	0.00209087	0.0271799	6.83515	7.82314	7.81618	5.79752	6.5728	5.58475	5.36897	4.08767	5.9385	5.5532
3629761	C15orf44	chromosome 15 open reading frame 44	1.6594	up	0.00210662	0.0271799	7.0965	7.68402	7.33818	7.64296	7.22038	4.80256	6.68791	4.3493	6.1981	6.6472
3867965	RRAS	related RAS viral (r-ras) oncogene homolog	1.46493	up	0.00210408	0.0271799	8.37463	8.25901	8.37463	8.7637	7.4344	6.93339	6.65514	5.47161	7.62075	7.20083
2463864	CEP170	centrosomal protein 170kDa	1.45986	up	0.00209209	0.0271799	5.8316	5.46198	5.8145	6.10204	4.89699	4.84977	4.24287	2.76711	4.66082	4.28727
3593652	USP8	ubiquitin specific peptidase 8	1.3741	up	0.00210463	0.0271799	5.90526	6.14837	5.90526	5.96145	6.29959	3.79142	5.41562	3.70897	5.10783	5.32559
3720636	PSMD3	proteasome (prosome, macropain) 26S subunit, non-ATPase, 3	1.37402	up	0.00210197	0.0271799	8.7409	7.97561	8.55652	8.35287	7.97669	6.66089	7.04053	5.74264	7.57907	7.70936
3371719	CKAP5	cytoskeleton associated protein 5	1.33719	up	0.00210034	0.0271799	6.81749	6.29909	7.25063	6.29909	6.95852	4.5118	6.01929	4.70965	5.90067	5.79743
2505501	IMP4	IMP4, U3 small nucleolar ribonucleoprotein, homolog (yeast)	1.20077	up	0.00209091	0.0271799	7.67073	7.96261	8.70183	8.10373	7.736	6.57797	7.21247	6.0119	6.91788	7.45083
2862696	ENC1	ectodermal-neural cortex 1 (with BTB-like domain)	1.15148	up	0.00210564	0.0271799	8.11583	7.07062	6.99355	8.01682	6.80935	5.93215	6.50566	6.30786	6.25589	6.24719
2464499	HNRNPU	heterogeneous nuclear ribonucleoprotein U (scaffold attachment factor A)	1.11061	up	0.00209741	0.0271799	8.41571	8.35544	8.35544	8.14739	8.49209	7.24104	7.55413	6.23692	7.43125	7.74969
2491271	TMSB10	thymosin beta 10	1.60884	up	0.00211103	0.0272048	10.0901	9.59724	11.1007	10.7128	8.91017	8.98475	8.52575	7.4091	8.54408	8.9031
2573786	MKI67IP	MKI67 (FHA domain) interacting nucleolar phosphoprotein	1.14767	up	0.00211514	0.0272377	6.95507	7.12358	7.14073	7.12358	7.12847	4.89382	6.31865	5.9696	5.97514	6.57588
3851826	DNASE2	deoxyribonuclease II, lysosomal	1.30666	up	0.00211841	0.0272472	7.55248	7.49356	7.38512	7.65697	7.04352	6.03258	6.28541	4.85309	6.63082	6.79643
3833757	SNRPA	small nuclear ribonucleoprotein polypeptide A	1.09876	up	0.00212051	0.0272472	7.0302	6.61125	7.63007	7.01144	6.46714	5.69337	5.79309	5.32271	6.2897	6.15741
3713575	PRPSAP2	phosphoribosyl pyrophosphate synthetase-associated protein 2	1.02699	up	0.0021231	0.0272646	6.03255	6.5183	5.92246	6.20605	5.7286	4.84413	5.52268	4.44512	5.1881	5.27299
3253438	RPS24	ribosomal protein S24	2.87453	up	0.00213455	0.0273319	11.2141	11.1584	10.766	9.79355	9.28399	4.28901	9.18332	7.70686	8.77589	7.88838
2732273	SEPT11	septin 11	1.59985	up	0.00213759	0.0273438	8.00117	8.33811	8.09597	8.928	8.43493	5.64106	7.43229	5.68536	7.37494	7.66526
2696802	STAG1	stromal antigen 1	1.09682	up	0.00213797	0.0273438	5.659	6.53556	5.6866	5.80716	6.33567	5.01169	5.31593	4.16309	5.03628	5.0129
3396003	SIAE	sialic acid acetylesterase	1.41975	up	0.00214064	0.0273527	7.25381	6.98893	6.15396	7.08837	6.4323	5.13772	5.81299	4.09263	5.78815	5.98712
2905069	KCTD20	potassium channel tetramerisation domain containing 20	1.30343	up	0.00214489	0.0273741	6.08794	5.7172	6.39727	5.98374	6.33194	4.20041	4.85815	3.94873	5.82332	5.17034
2948587	FLOT1	flotillin 1	1.33541	up	0.00215393	0.0274683	8.24056	7.58219	8.44589	7.58219	6.84485	5.96955	6.76032	5.6844	6.68804	6.91631
2900974	HLA-F	major histocompatibility complex, class I, F	1.53515	up	0.00216102	0.0275268	7.95203	6.10947	7.94612	7.13902	6.97948	4.71632	6.47218	5.91684	5.94911	5.39591
3898126	TASP1	taspase, threonine aspartase, 1	1.31811	up	0.00216074	0.0275268	4.56825	3.51729	3.81828	4.97192	4.45538	3.5747	3.05844	2.42824	2.29769	3.38152
2806517	SKP2	S-phase kinase-associated protein 2 (p45)	1.90024	up	0.00216441	0.0275539	6.59711	6.4136	9.46352	6.77103	7.35986	5.62021	5.48948	4.62154	5.63238	5.74033
3142519	ZFAND1	zinc finger, AN1-type domain 1	1.89748	up	0.00216662	0.0275622	6.4063	6.97127	6.83064	7.84538	7.68772	3.5966	6.42494	4.51221	5.55428	6.16588
3576889	ATXN3	ataxin 3	1.61322	up	0.00217187	0.0275622	6.18844	6.84116	6.64658	6.60456	5.55538	3.86479	5.76676	3.6121	5.15898	5.36741
3309383	PRDX3	peroxiredoxin 3	1.56648	up	0.00217157	0.0275622	6.75844	7.47793	7.51172	7.9255	7.82789	5.31852	6.6821	4.59982	6.33075	6.7379
3065963	ORC5L	origin recognition complex, subunit 5	1.32008	up	0.0021698	0.0275622	5.81675	6.19027	5.94066	6.32787	7.26261	4.81139	5.44603	4.05362	5.13755	5.48918
2519756	WDR75	WD repeat domain 75	1.3174	up	0.00216974	0.0275622	5.65634	6.19776	5.94696	5.79689	5.49726	4.16694	5.3774	3.53025	4.23343	5.20018
4024160	ATP11C	ATPase, class VI, type 11C	1.09768	up	0.00217754	0.0275776	5.29369	5.41303	5.74749	5.54811	5.68296	4.41583	5.09469	3.56377	4.73797	4.38464
3549757	SERPINA3	serpin peptidase inhibitor, clade A (alpha-1 antiproteinase, antitrypsin), member 3	1.88478	up	0.00218284	0.0275891	7.97698	9.15852	6.94368	6.88413	6.12375	5.45491	5.8311	4.61651	6.23447	5.52617
2356344	ZNF364	ring finger protein 115	1.09003	up	0.00218706	0.0276029	6.44779	6.64112	6.75626	6.94601	6.35067	5.07497	5.74569	4.8815	5.82123	6.1683
3032017	NUB1	negative regulator of ubiquitin-like proteins 1	1.65487	up	0.00220244	0.0277333	8.05615	8.2551	7.42393	8.82452	8.39926	5.6985	6.90111	5.27756	7.20941	7.59802
2746645	TMEM34	transmembrane protein 184C	1.66991	up	0.00220776	0.0277528	6.347	6.99086	6.55869	6.76924	6.88577	3.96229	5.64156	3.71609	5.87166	6.01042
3188050	MRRF	mitochondrial ribosome recycling factor	1.1677	up	0.00222043	0.0278802	6.57648	5.8499	6.50244	6.86362	6.53961	4.42275	5.7712	5.20345	5.81137	5.28477
3573229	ALKBH1	alkB, alkylation repair homolog 1 (E. coli)	1.1327	up	0.00222551	0.027928	5.37686	5.6459	6.01274	6.23637	5.10197	4.7991	4.67252	3.76171	4.82328	4.65371
3919952	MORC3	MORC family CW-type zinc finger 3	1.20796	up	0.00223501	0.0280312	6.18299	6.47275	6.69349	6.47275	6.47986	4.67486	5.98035	4.3737	5.71335	5.51981
3453370	ARF3	ADP-ribosylation factor 3	1.2405	up	0.00223919	0.028054	8.87703	8.55707	8.88559	8.67499	8.81005	7.08393	7.79082	6.49771	8.38449	7.84527
3254521	TSPAN14	tetraspanin 14	1.1598	up	0.00223957	0.028054	8.34966	7.83644	7.8951	7.83644	7.30361	5.96534	6.75523	6.28447	7.1835	7.23371
2438125	CCT3	chaperonin containing TCP1, subunit 3 (gamma)	1.53304	up	0.00224751	0.0281057	8.01928	7.26976	8.76884	7.66683	7.49105	5.7207	6.63645	5.16999	6.83843	7.18498
3325503	RCN1	reticulocalbin 1, EF-hand calcium binding domain	3.29191	up	0.00226382	0.0281679	7.67551	7.25412	8.32031	8.37794	9.06132	4.11101	5.00785	1.23911	7.15749	6.7142
2348757	HIAT1	hippocampus abundant transcript 1	2.12038	up	0.00226136	0.0281679	8.91927	8.72328	8.83101	8.04785	8.77107	5.11997	6.79771	4.89565	8.15128	7.72597
3282213	YME1L1	YME1-like 1 (S. cerevisiae)	1.91602	up	0.00226019	0.0281679	7.84493	8.27126	8.57058	8.26162	8.46953	4.90606	7.2252	4.93603	7.46878	7.30175
3575103	GALC	galactosylceramidase	1.79285	up	0.00226303	0.0281679	7.35467	7.65553	7.32657	7.32503	7.83092	5.24732	6.54352	3.74706	6.38773	6.60282
3367183	LIN7C	lin-7 homolog C (C. elegans)	1.42321	up	0.00226172	0.0281679	6.33858	6.84155	6.61176	6.60029	6.96152	4.73064	6.07808	3.95166	5.56947	5.90779
3882854	ITCH	itchy E3 ubiquitin protein ligase homolog (mouse)	1.304	up	0.00226129	0.0281679	6.73539	6.75894	6.64609	7.07748	7.31241	4.68596	6.42167	4.95239	5.73911	6.21119
3146012	NPAL2	NIPA-like domain containing 2	1.17388	up	0.00226217	0.0281679	7.03659	7.44325	7.26481	6.599	7.46838	5.49595	6.54304	5.29297	6.06113	6.54955
3422144	LGR5	leucine-rich repeat containing G protein-coupled receptor 5	2.25179	up	0.00228067	0.0281765	7.54449	4.91474	8.35889	5.43984	5.63095	4.58779	3.61598	3.28257	4.90638	4.23726
3464860	DUSP6	dual specificity phosphatase 6	1.74365	up	0.0022752	0.0281765	8.06143	7.60793	8.19597	8.20336	7.5395	6.08029	6.30919	4.28889	7.32413	6.88744
3151401	DERL1	Der1-like domain family, member 1	1.58895	up	0.00227468	0.0281765	7.34929	7.47398	8.30457	7.81528	7.48062	5.01998	6.68524	5.03277	6.57996	7.16104
3570049	ERH	enhancer of rudimentary homolog (Drosophila)	1.44223	up	0.00228327	0.0281765	8.43212	8.43636	8.83787	9.30697	7.85518	6.59368	7.8439	6.09514	7.29211	7.83254
2898986	SLC17A4	solute carrier family 17 (sodium phosphate), member 4	1.40884	up	0.00228011	0.0281765	5.3032	4.23629	5.33642	4.93207	6.02185	4.75097	3.07083	3.36321	3.85097	3.74965
3475511	DIABLO	diablo, IAP-binding mitochondrial protein	1.3821	up	0.00228122	0.0281765	5.98521	5.91572	5.95068	7.0153	5.5383	4.69297	5.39861	3.58074	4.69423	5.12815
3068519	FLJ31818		1.38108	up	0.00228371	0.0281765	6.00491	6.00491	5.77128	6.28947	6.70238	4.64642	4.5313	3.6041	5.58498	5.50078
3659931	PAPD5	PAP associated domain containing 5	1.29646	up	0.00227667	0.0281765	6.04088	6.26547	6.3413	6.12789	6.49611	5.16232	5.39391	3.56156	5.30649	5.36506
2417791	ANKRD13C	ankyrin repeat domain 13C	1.2779	up	0.00226881	0.0281765	6.7807	6.81336	6.6887	6.23288	7.27061	5.40552	5.68134	4.31696	5.9913	6.00166
2632453	ARL13B	ADP-ribosylation factor-like 13B	1.12246	up	0.00228154	0.0281765	6.37414	6.22815	6.13893	6.13893	6.42706	5.52198	5.06287	4.16263	5.78641	5.16102
3633794	ETFA	electron-transfer-flavoprotein, alpha polypeptide	1.91057	up	0.00229259	0.0282227	7.44881	7.68999	8.5246	8.3388	7.33104	4.77444	7.51867	4.77852	5.80193	6.9068
2409310	ELOVL1	ELOVL fatty acid elongase 1	1.90673	up	0.00229224	0.0282227	8.75132	7.86995	8.01833	8.13717	8.50181	6.18304	6.47807	4.28209	7.07619	7.72553
3513096	ESD	esterase D	1.54882	up	0.00229076	0.0282227	6.12677	6.5	7.27871	7.91945	6.32041	4.45791	5.91229	4.537	5.75378	5.74024
3929721	GART	phosphoribosylglycinamide formyltransferase, phosphoribosylglycinamide synthetase, phosphoribosylaminoimidazole synthetase	1.57191	up	0.00229614	0.0282506	7.33693	7.24579	8.38463	7.2715	7.6202	4.697	6.68788	5.31914	6.42126	6.8742
2948926	HLA-B	major histocompatibility complex, class I, B	1.62567	up	0.00230383	0.0282579	12.0235	11.1863	12.1177	11.6682	11.0447	8.54812	10.9497	9.36081	10.4833	10.5701
2442397	TADA1L	transcriptional adaptor 1	1.34754	up	0.00230558	0.0282579	7.37222	7.61376	7.65486	7.16694	6.87493	6.00436	6.3295	4.63371	6.31631	6.66111
3457667	TMEM4	canopy 2 homolog (zebrafish)	1.33715	up	0.00230079	0.0282579	7.79583	8.43093	7.87694	7.70866	7.12026	5.94255	7.23779	5.52081	6.6304	6.91531
2594627	FAM126B	family with sequence similarity 126, member B	1.09775	up	0.00230408	0.0282579	6.36107	6.81869	6.18802	6.22665	6.37627	4.69354	5.93805	4.74001	5.51685	5.59352
3563459	SDCCAG1	nuclear export mediator factor	1.05736	up	0.00230124	0.0282579	5.61003	5.979	5.89754	5.6331	5.37257	4.21196	5.45175	4.22806	4.56747	4.74623
3132333	TM2D2	TM2 domain containing 2	1.24786	up	0.00231076	0.028304	6.03126	5.75507	5.99697	6.54616	5.74516	4.81851	5.47276	3.61979	4.93533	4.98892
3565571	WDHD1	WD repeat and HMG-box DNA binding protein 1	1.28796	up	0.00231301	0.0283051	5.04145	4.39894	5.77277	4.56818	5.14487	4.09586	4.11133	2.68388	3.89164	3.70367
3849797	ZNF561	zinc finger protein 561	1.2685	up	0.00231343	0.0283051	5.37517	6.03358	5.2826	5.23792	5.20619	3.98034	4.89855	3.04844	4.48168	4.38393
3878467	SEC23B	Sec23 homolog B (S. cerevisiae)	1.85112	up	0.00231999	0.0283068	8.92714	8.83013	8.31106	8.55111	8.80571	5.5933	7.40905	5.35264	7.61248	8.2021
3259836	ZDHHC16	zinc finger, DHHC-type containing 16	1.38836	up	0.00231964	0.0283068	7.37828	8.13029	7.53174	7.38951	6.80444	5.54118	6.49007	4.99554	6.44687	6.81878
2611848	SLC6A6	solute carrier family 6 (neurotransmitter transporter, taurine), member 6	1.24032	up	0.0023167	0.0283068	7.78928	6.71841	8.08483	8.31977	7.59779	6.16134	6.44547	5.9245	6.98259	6.79458
2644461	ARMC8	armadillo repeat containing 8	1.1402	up	0.00231977	0.0283068	6.65044	6.54547	6.18715	6.66351	6.39186	5.19311	5.66018	4.32309	5.78929	5.77178
3938817	LOC96610	BMS1 homolog, ribosome assembly protein (yeast) pseudogene	1.33235	up	0.00232625	0.0283529	6.1768	6.96947	6.84148	7.6626	6.33883	6.15264	5.56671	4.50249	5.70409	5.40149
2348437	SNX7	sorting nexin 7	1.15238	up	0.00232764	0.0283529	5.61159	5.94135	5.58248	6.4624	6.38329	5.11854	5.48204	4.20976	4.41869	4.99015
3074640	MTPN	myotrophin	1.27439	up	0.00232986	0.0283642	8.46964	8.38904	8.46964	8.88515	8.15459	7.74609	7.37058	5.91774	7.67925	7.28244
3005332	RCP9	CGRP receptor component	1.07038	up	0.00233311	0.0283881	6.62161	6.48633	6.33795	7.12529	7.14805	5.66995	5.917	4.9666	5.6632	6.15056
2586348	METTL5	methyltransferase like 5	1.48901	up	0.00233477	0.0283926	7.80446	8.34004	7.82771	8.35849	7.69432	5.88696	7.45549	5.42067	6.30908	7.50778
3628469	RPS27L	ribosomal protein S27-like	2.12008	up	0.00233741	0.0283933	4.47846	6.01309	5.13561	6.41642	3.8076	2.52684	4.19431	1.43483	3.34097	3.7538
2379280	FLVCR1	feline leukemia virus subgroup C cellular receptor 1	1.00357	up	0.00233695	0.0283933	5.17901	5.33802	5.55333	4.85761	5.73016	4.55332	4.65867	3.71817	4.45792	4.25223
3246372	NCOA4	nuclear receptor coactivator 4	1.85098	up	0.00234032	0.028413	8.74853	8.793	8.2413	9.06338	8.90542	5.8157	7.86227	5.24544	7.69117	7.88214
3134922	PCMTD1	protein-L-isoaspartate (D-aspartate) O-methyltransferase domain containing 1	2.14555	up	0.00234678	0.028458	8.20957	8.79275	8.58	8.17178	8.83337	5.08494	7.87033	4.41699	7.30391	7.18355
3421511	LYZ	lysozyme	2.07428	up	0.00234705	0.028458	11.9812	12.6157	11.1168	10.213	11.9498	7.42685	10.0796	9.89545	10.2396	9.8635
3564872	GNPNAT1	glucosamine-phosphate N-acetyltransferase 1	1.50028	up	0.00235049	0.028458	5.42831	6.55913	6.48333	6.59001	6.65839	4.45866	5.55039	3.53553	5.12188	5.55134
2486811	PLEK	pleckstrin	2.01087	up	0.00235878	0.0284699	7.27735	6.45618	9.37769	7.49793	7.91774	5.90678	5.4328	4.25378	6.87927	5.99992
2444790	MRPS14	mitochondrial ribosomal protein S14	1.68163	up	0.00235548	0.0284699	6.93818	7.74329	7.69796	7.32044	6.24426	4.8493	6.13393	4.20021	5.71695	6.6356
3161113	PDCD1LG2	programmed cell death 1 ligand 2	1.4047	up	0.00235887	0.0284699	5.1499	4.64473	6.2321	5.95594	5.90064	4.57839	3.79539	3.30555	4.90806	4.27244
3962054	NHP2L1	NHP2 non-histone chromosome protein 2-like 1 (S. cerevisiae)	1.37278	up	0.00235923	0.0284699	8.53629	8.36453	9.15376	9.17797	7.8987	6.42356	7.78572	6.56404	7.78332	7.71073
3560711	BAZ1A	bromodomain adjacent to zinc finger domain, 1A	1.06788	up	0.00236069	0.0284718	5.6866	5.45086	6.20924	5.67311	5.85282	4.80252	5.20027	3.87689	4.66936	4.98419
3780287	RNMT	RNA (guanine-7-) methyltransferase	1.52924	up	0.00236959	0.0285323	6.14133	6.1498	7.96097	6.14133	6.26488	4.79879	5.78455	4.05456	5.32748	5.04672
3681705	RRN3	RRN3 RNA polymerase I transcription factor homolog (S. cerevisiae)	1.84475	up	0.00238573	0.0285557	7.46018	7.06758	7.7015	7.38678	7.33087	3.84548	6.8268	4.55094	6.44754	6.05241
3764399	RNF43	ring finger protein 43	1.48079	up	0.00238542	0.0285557	8.32733	6.53279	6.99552	6.87098	6.51772	5.98236	5.1853	4.62397	5.884	6.16475
3632152	HEXA	hexosaminidase A (alpha polypeptide)	1.4287	up	0.00238178	0.0285557	8.28786	7.49653	7.88205	7.57769	6.55979	5.24159	6.53855	5.54483	6.67424	6.66121
3556966	HAUS4	HAUS augmin-like complex, subunit 4	1.3776	up	0.00237654	0.0285557	7.31641	6.94911	7.52445	8.22546	6.61225	5.49354	6.26882	5.04365	6.49058	6.44312
3869379	ZNF614	zinc finger protein 614	1.25002	up	0.00238479	0.0285557	3.20183	3.61051	4.45949	3.62002	4.91104	3.01303	2.77286	2.18091	2.7333	2.85268
3540091	ZBTB1	zinc finger and BTB domain containing 1	1.13035	up	0.00237486	0.0285557	5.90598	6.20303	6.61153	6.30093	6.14121	4.65799	5.8612	4.36719	5.37041	5.25415
4027828	TMLHE	trimethyllysine hydroxylase, epsilon	1.2233	up	0.00238992	0.0285894	6.29537	6.20048	6.19412	6.26565	5.92306	4.77235	5.09787	3.79078	5.54071	5.56044
3263555	ADD3	adducin 3 (gamma)	1.93372	up	0.00239175	0.0285958	7.87508	8.42536	7.63717	7.96871	8.77452	4.2756	7.23882	5.49086	6.68335	7.32362
2635349	TRAT1	T cell receptor associated transmembrane adaptor 1	1.22887	up	0.00240014	0.0286649	3.75533	3.96509	4.64068	4.22171	4.53923	3.40865	2.88255	1.90759	3.44446	3.33448
3367338	KIF18A	kinesin family member 18A	1.08805	up	0.00239926	0.0286649	3.42942	2.85554	4.03275	2.85554	3.49184	2.6467	2.58656	2.01562	1.91025	2.06574
2436754	ADAR	adenosine deaminase, RNA-specific	1.74309	up	0.00240189	0.0286703	8.85638	8.52647	8.63836	7.99685	8.69474	5.54617	7.04342	5.60057	7.88595	7.92125
2334459	TMEM69	transmembrane protein 69	2.19793	up	0.00240488	0.0286904	6.97331	7.17231	6.77252	7.35609	6.67306	3.19186	5.49149	3.01549	5.83714	6.42167
3666033	NFATC3	nuclear factor of activated T-cells, cytoplasmic, calcineurin-dependent 3	1.08867	up	0.00240663	0.0286958	6.58876	6.62931	6.92833	6.58876	6.60922	5.7336	5.88091	4.54497	5.76868	5.97288
3376867	TRMT112	tRNA methyltransferase 11-2 homolog (S. cerevisiae)	2.67854	up	0.00241233	0.0287481	10.2536	9.92444	10.7804	10.1567	9.35967	4.75842	8.86452	6.03851	8.22589	9.1948
3484060	ALOX5AP	arachidonate 5-lipoxygenase-activating protein	2.1989	up	0.00243926	0.0288428	8.46205	7.12444	9.75514	8.94323	6.85605	6.46625	5.59904	4.40411	6.83585	6.84116
3325680	EIF3M	eukaryotic translation initiation factor 3, subunit M	2.05268	up	0.00243801	0.0288428	8.43087	8.57311	8.75372	9.25199	8.14814	4.67226	7.92446	5.48275	7.16419	7.65076
2478748	EML4	echinoderm microtubule associated protein like 4	1.46603	up	0.00243364	0.0288428	7.38593	7.41083	7.79609	7.35054	8.40669	5.35768	6.98779	5.21249	6.47704	6.98494
2438531	HDGF	hepatoma-derived growth factor	1.4082	up	0.00243907	0.0288428	8.53154	7.74544	8.73784	7.82507	8.22146	6.39196	7.15778	5.56948	7.39821	7.50292
3781654	RIOK3	RIO kinase 3 (yeast)	1.33134	up	0.00242369	0.0288428	8.31644	8.02812	8.66975	7.93184	8.56129	6.68861	7.20954	5.74239	7.49701	7.71318
3333622	POLR2G	polymerase (RNA) II (DNA directed) polypeptide G	1.25706	up	0.00243117	0.0288428	7.50147	7.10413	8.13185	7.60153	6.78477	6.30193	6.81271	5.30561	5.89618	6.52203
3881282	HM13	histocompatibility (minor) 13	1.23327	up	0.00243316	0.0288428	8.96847	8.46694	8.35605	8.35605	8.35063	7.08502	7.45573	6.13747	7.70902	7.94452
3391769	ZW10	ZW10, kinetochore associated, homolog (Drosophila)	1.14621	up	0.00243168	0.0288428	5.38413	5.14981	5.0269	5.17676	5.90587	3.75479	4.57631	3.43843	4.3434	4.79947
3144760	RBM12B	RNA binding motif protein 12B	1.0788	up	0.00243248	0.0288428	5.91583	5.5571	6.2585	5.35967	6.12341	4.48704	5.35767	4.31842	5.1522	4.50519
3864725	ZNF45	zinc finger protein 45	1.00204	up	0.00242634	0.0288428	3.86954	4.49385	3.98576	4.29819	4.11977	3.39544	3.32682	2.39392	3.14637	3.49435
3043648	CPVL	carboxypeptidase, vitellogenic-like	1.64593	up	0.00244292	0.0288627	7.55017	5.51431	7.35645	7.06577	7.31281	5.34663	5.26072	4.05407	5.83488	6.07358
3417309	PA2G4	proliferation-associated 2G4, 38kDa	1.18609	up	0.00244474	0.0288686	11.038	9.9127	11.1411	10.9459	10.7306	9.67287	9.75084	9.0252	10.2708	9.11809
3842141	RPL28	ribosomal protein L28	1.82775	up	0.00245176	0.0289205	5.6952	6.07397	6.73231	6.25129	6.9008	3.78904	5.03654	2.79487	5.80371	5.09064
3483348	POMP	proteasome maturation protein	1.50413	up	0.00245756	0.0289425	7.31652	7.42376	8.7176	8.41392	7.04906	5.46938	6.71249	5.57123	6.79606	6.85108
2544201	TP53I3	tumor protein p53 inducible protein 3	1.14865	up	0.00245741	0.0289425	6.74115	7.22096	7.32048	7.27818	6.19462	5.55427	6.15945	5.09667	6.15389	6.04787
2671968	LZTFL1	leucine zipper transcription factor-like 1	1.0316	up	0.00246067	0.0289481	4.92572	5.32123	4.63877	5.19861	4.4557	4.14709	4.32695	3.2874	3.71136	3.90924
3453556	PRKAG1	protein kinase, AMP-activated, gamma 1 non-catalytic subunit	1.74574	up	0.00246544	0.0289887	8.08815	7.94835	7.93439	8.90072	8.16928	5.71222	7.43886	4.78761	7.15057	7.22294
2982381	TCP1	t-complex 1	2.23211	up	0.00248337	0.0289961	10.5315	9.96052	10.8569	10.1929	10.5579	6.12777	8.75825	6.87943	9.76282	9.41094
2659560	PIGX	phosphatidylinositol glycan anchor biosynthesis, class X	1.99684	up	0.00248111	0.0289961	6.53109	6.43647	5.50137	6.92798	6.92309	3.19504	5.48014	2.87801	5.19263	5.58997
3096428	FNTA	farnesyltransferase, CAAX box, alpha	1.92381	up	0.00248026	0.0289961	6.27058	6.37394	6.96535	6.55187	7.209	2.75696	5.79479	4.05536	5.37404	5.77053
3250093	KIAA1279	KIAA1279	1.8112	up	0.00248452	0.0289961	8.19713	7.8271	7.33337	7.54853	7.29774	4.58098	6.163	4.49395	7.10104	6.80894
3514849	NEK3	NIMA (never in mitosis gene a)-related kinase 3	1.37623	up	0.00248348	0.0289961	5.17641	4.9174	6.87113	6.4988	5.80599	4.46689	4.74767	4.02817	4.31644	4.82944
2343289	DNAJB4	DnaJ (Hsp40) homolog, subfamily B, member 4	1.37587	up	0.00247785	0.0289961	6.1024	6.55761	6.43973	6.84872	6.72579	4.1397	5.6554	4.35267	5.99399	5.65313
2904946	MAPK13	mitogen-activated protein kinase 13	1.36552	up	0.00247267	0.0289961	8.23751	7.53857	8.47429	7.7719	6.91774	6.56588	6.69328	5.291	6.7023	6.85994
3984945	ARMCX3	armadillo repeat containing, X-linked 3	1.15404	up	0.00247044	0.0289961	7.57517	7.83052	7.19585	7.17287	7.10839	5.81743	6.60598	5.36042	6.69594	6.63282
3326635	CD44	CD44 molecule (Indian blood group)	1.13286	up	0.00247182	0.0289961	7.06298	7.18606	7.3877	7.30247	7.57052	5.42013	6.39591	6.89673	6.518	5.61468
3240095	RAB18	RAB18, member RAS oncogene family	1.94472	up	0.00250514	0.0291128	6.20301	7.05239	6.94217	7.42256	7.43486	3.63081	6.29261	3.67149	5.73718	5.99928
3631964	PKM2	pyruvate kinase, muscle	1.86518	up	0.00249955	0.0291128	10.2771	8.95198	11.1988	9.62676	8.91877	6.81536	8.27448	7.08267	8.73193	8.74304
2923661	GJA1	gap junction protein, alpha 1, 43kDa	1.68213	up	0.0025001	0.0291128	6.49173	6.29596	6.46007	7.63623	4.95287	4.45667	4.91057	3.72857	5.60597	4.72442
2673873	IMPDH2	IMP (inosine 5'-monophosphate) dehydrogenase 2	1.6015	up	0.00250168	0.0291128	8.2328	7.56257	8.4743	8.45585	7.16532	5.69542	7.12158	5.07278	7.01928	6.97431
2382360	DEGS1	delta(4)-desaturase, sphingolipid 1	1.54631	up	0.00250841	0.0291128	6.3019	6.51813	6.63441	6.93266	6.35494	4.11694	5.4257	3.72722	5.65607	6.08457
2347096	DR1	down-regulator of transcription 1, TBP-binding (negative cofactor 2)	1.343	up	0.00251014	0.0291128	7.26752	7.58752	7.62959	7.6249	8.06806	5.98376	6.66016	5.01609	6.70039	7.10217
3405440	CDKN1B	cyclin-dependent kinase inhibitor 1B (p27, Kip1)	1.32127	up	0.00250334	0.0291128	6.49217	6.49217	6.56838	6.82094	5.395	4.22073	5.76632	4.62687	4.99041	5.558
3520989	TGDS	TDP-glucose 4,6-dehydratase	1.22023	up	0.00251038	0.0291128	4.11683	4.81138	5.52682	5.24825	4.63846	3.76101	4.12275	2.79262	3.65444	3.90977
3628923	FAM96A	family with sequence similarity 96, member A	2.031	up	0.00251364	0.0291137	6.75669	6.96354	7.56282	8.56306	6.3765	4.40805	6.40053	3.77992	4.99458	6.48452
3095719	GOLGA7	golgin A7	1.52338	up	0.00252501	0.0291137	7.83807	7.84855	8.05387	8.21651	7.07187	5.4359	7.08287	5.14881	6.58026	7.16411
3302328	EXOSC1	exosome component 1	1.41793	up	0.00252311	0.0291137	7.5175	7.31636	7.54757	7.8387	6.70454	5.69206	6.75484	4.67239	6.10878	6.60695
2806091	RAI14	retinoic acid induced 14	1.41206	up	0.00251869	0.0291137	6.05942	5.96072	5.94499	6.77295	5.68156	4.59883	4.96881	3.27306	5.43872	5.0799
3662265	NUP93	nucleoporin 93kDa	1.33068	up	0.00252283	0.0291137	7.55596	6.42489	8.2419	7.30831	7.03547	5.68632	5.9436	5.3002	6.68065	6.30234
3281703	PRTFDC1	phosphoribosyl transferase domain containing 1	1.21253	up	0.00252421	0.0291137	5.68224	5.99872	6.4769	6.55753	5.68873	4.55537	5.70532	4.09383	5.17207	4.81486
3130211	PPP2CB	protein phosphatase 2, catalytic subunit, beta isozyme	1.62143	up	0.00254153	0.0292272	6.53805	6.77043	6.52676	7.57752	6.02227	4.58642	6.03986	3.61908	5.41133	5.67116
3761905	SPOP	speckle-type POZ protein	1.57139	up	0.00254282	0.0292272	8.41318	8.39266	8.39669	8.08932	7.95721	6.63689	6.78958	4.98091	7.84964	7.13509
3477917	SLC15A4	solute carrier family 15, member 4	1.20228	up	0.00254199	0.0292272	6.73183	6.54457	6.67098	7.46953	6.54383	5.38554	5.86047	4.60495	6.18351	5.91488
3050367	FIGNL1	fidgetin-like 1	1.08888	up	0.00254267	0.0292272	4.45449	3.89355	5.25383	3.94007	4.53761	3.75122	3.12286	3.08065	3.28767	3.39276
2471316	GEN1	Gen endonuclease homolog 1 (Drosophila)	1.03711	up	0.00253751	0.0292272	4.78184	4.69711	4.76367	4.64098	5.3223	3.89459	4.49572	3.16167	3.62597	3.84241
2998333	YAE1D1	Yae1 domain containing 1	1.74805	up	0.00254663	0.0292306	6.44671	7.3107	6.55581	7.5972	6.41398	4.32013	5.39644	3.73509	5.58425	6.54822
3844238	TRIM28	tripartite motif containing 28	1.12722	up	0.00254457	0.0292306	8.27133	8.05801	8.80187	8.27133	8.58339	6.90858	7.33029	6.48886	7.95251	7.66956
3529156	NGDN	neuroguidin, EIF4E binding protein	1.25459	up	0.00255199	0.0292428	5.86508	5.86508	6.50755	6.30018	6.20576	4.09221	5.39391	4.1244	5.22132	5.63884
3699044	RFWD3	ring finger and WD repeat domain 3	1.25272	up	0.00255215	0.0292428	6.3371	5.1134	6.65766	5.80773	6.09515	4.77344	4.89624	3.86536	5.01988	5.1925
3572340	TMED10	transmembrane emp24-like trafficking protein 10 (yeast)	2.12099	up	0.00255525	0.0292631	9.3307	10.2845	9.71293	9.69304	9.41338	5.62617	8.37063	6.26064	8.78499	8.78718
3607537	FANCI	Fanconi anemia, complementation group I	1.52292	up	0.00256045	0.0292921	6.32762	4.39141	6.9594	5.34696	5.82901	4.23654	4.81009	3.84364	4.17278	4.17676
3696454	CTF8	CTF8, chromosome transmission fidelity factor 8 homolog (S. cerevisiae)	1.50447	up	0.00256461	0.0292941	8.14561	7.95895	7.94866	7.95895	7.07772	5.78849	6.63843	4.98025	6.83766	7.32268
3666146	SLC7A6	solute carrier family 7 (amino acid transporter light chain, y+L system), member 6	1.15291	up	0.002562	0.0292941	6.20535	5.70108	6.27519	6.79821	6.39773	5.25385	5.55539	4.19814	5.54556	5.0601
3248999	REEP3	receptor accessory protein 3	1.81056	up	0.00256713	0.0293076	8.12396	7.69434	7.58506	7.53704	7.93217	4.83666	6.6619	4.38326	6.70435	7.23359
3811497	VPS4B	vacuolar protein sorting 4 homolog B (S. cerevisiae)	1.39648	up	0.00257955	0.0294189	7.32471	7.32471	6.83858	7.51353	8.09263	5.44054	6.26518	4.94447	6.62861	6.83293
3276421	KIN	KIN, antigenic determinant of recA protein homolog (mouse)	1.02986	up	0.0025786	0.0294189	5.09186	4.9436	4.97093	5.20921	4.86098	4.30192	4.31144	3.07834	3.92993	4.30564
2703217	KPNA4	karyopherin alpha 4 (importin alpha 3)	1.41377	up	0.00258321	0.0294223	7.31745	7.23247	7.03455	7.40127	8.27469	5.82966	6.33982	4.72528	6.64076	6.65603
3407229	AEBP2	AE binding protein 2	1.01708	up	0.00258198	0.0294223	6.25737	6.37427	6.34373	6.94082	6.49613	5.27487	5.85956	4.74441	5.7894	5.65869
4027585	MPP1	membrane protein, palmitoylated 1, 55kDa	1.69815	up	0.0025878	0.0294368	6.62425	6.5346	7.35444	8.66634	6.78441	4.91956	5.57426	4.46954	6.40165	6.10827
3687698	CD2BP2	CD2 (cytoplasmic tail) binding protein 2	1.04545	up	0.00259034	0.0294484	6.94405	6.73225	7.14162	6.94405	6.40471	5.44334	5.94436	5.25534	5.76584	6.53057
3454680	TFCP2	transcription factor CP2	1.03212	up	0.00259151	0.0294484	6.20658	6.4306	6.21854	6.41137	6.54056	4.99218	5.81342	4.58367	5.45982	5.79793
2548776	ARL6IP2	atlastin GTPase 2	1.51568	up	0.00259503	0.0294733	7.34377	7.45084	7.87435	7.45084	7.98624	5.59355	6.45282	4.6399	7.11285	6.72853
2559649	DUSP11	dual specificity phosphatase 11 (RNA/RNP complex 1-interacting)	1.40944	up	0.00260368	0.0295258	6.73927	7.28832	7.11534	7.18796	7.01768	5.00448	6.25406	4.38808	6.19209	6.46268
3236395	HSPA14	heat shock 70kDa protein 14	1.08368	up	0.00260903	0.0295712	5.33459	4.94693	5.71187	5.25921	5.29508	4.10677	4.62031	3.32349	4.43522	4.64347
2773997	NUP54	nucleoporin 54kDa	1.14325	up	0.0026126	0.0295965	5.01421	5.31891	5.20224	6.01823	5.39686	4.1553	4.67223	3.32544	4.3976	4.68364
2507896	HNMT	histamine N-methyltransferase	1.21931	up	0.00262343	0.0296734	5.47122	6.59371	5.69516	5.86837	5.86337	4.98715	4.98715	3.56187	4.88543	4.97367
3261952	C10orf32	chromosome 10 open reading frame 32	1.43517	up	0.0026303	0.0297205	5.22049	5.71801	5.72676	6.07659	4.7948	3.72534	4.23533	2.83405	4.75294	4.81314
3258444	CEP55	centrosomal protein 55kDa	1.27979	up	0.00263735	0.0297543	4.61325	3.52038	5.25617	4.32494	5.19637	3.51084	3.64176	2.62275	3.39625	3.34058
2993727	SNX10	sorting nexin 10	1.23524	up	0.00263729	0.0297543	6.1832	5.38994	6.52304	6.81212	6.80836	5.77579	4.92614	4.43184	5.09893	5.30775
2816030	POLK	polymerase (DNA directed) kappa	1.46312	up	0.00264971	0.0298283	5.6162	6.38946	5.6162	5.56836	4.5001	3.63176	4.77984	3.31817	3.7281	4.91686
2657831	IL1RAP	interleukin 1 receptor accessory protein	1.2108	up	0.00264902	0.0298283	6.66492	5.78255	5.87046	5.78255	5.68441	5.03412	4.3954	3.80658	5.26095	5.23383
2447454	ARPC5	actin related protein 2/3 complex, subunit 5, 16kDa	1.10809	up	0.00264906	0.0298283	8.42527	8.01887	8.61884	8.50929	8.24035	6.96433	7.66687	6.33894	7.73182	7.5702
3140640	STAU2	staufen, RNA binding protein, homolog 2 (Drosophila)	1.04501	up	0.00265069	0.0298283	5.36396	5.36396	5.47447	5.41561	5.74277	4.40817	4.67797	3.49175	4.67423	4.88362
3145586	MTERFD1	MTERF domain containing 1	1.02492	up	0.00265021	0.0298283	3.79986	3.79986	4.70581	4.19806	4.25769	3.52764	3.38703	2.55575	3.28041	2.88586
3108433	MTDH	metadherin	1.42815	up	0.00266005	0.0299031	7.806	7.98154	8.89792	7.94297	8.73876	6.61177	7.42024	5.51563	7.38552	7.29329
2761842	PROM1	prominin 1	2.25052	up	0.00266668	0.0299471	7.48557	8.50123	8.17328	4.84821	8.14215	4.43129	5.30084	4.35888	5.80301	6.00381
2588066	ATF2	activating transcription factor 2	1.29748	up	0.00267894	0.0300316	7.87742	8.79241	8.02322	7.76758	7.68413	6.38872	7.04582	5.6633	7.14426	7.41524
3452231	SLC38A1	solute carrier family 38, member 1	1.846	up	0.0026944	0.0300405	8.04032	7.93838	8.7902	8.32559	8.74678	4.81069	7.27113	5.62821	7.93376	6.96748
3294438	ANXA7	annexin A7	1.79576	up	0.0026879	0.0300405	7.18583	6.84803	6.98805	7.66587	7.05204	3.75414	6.08146	4.25811	6.21059	6.45672
2519577	COL3A1	collagen, type III, alpha 1	1.49689	up	0.00269519	0.0300405	9.03261	8.80549	9.79312	10.0738	7.83898	6.76356	8.04019	7.80277	7.49224	7.96077
2903258	HLA-DQA2	major histocompatibility complex, class II, DQ alpha 2	1.44315	up	0.00268868	0.0300405	7.59518	6.70056	6.93273	7.71642	6.59859	6.57636	6.01496	4.45496	6.03156	5.24992
2648873	GMPS	guanine monphosphate synthetase	1.40531	up	0.00268927	0.0300405	7.55943	7.23171	7.17593	7.11406	7.58866	5.80401	6.40732	4.41161	6.28938	6.73092
3489708	DLEU1	deleted in lymphocytic leukemia 1 (non-protein coding)	1.34755	up	0.00269506	0.0300405	4.46636	5.29141	6.24737	5.56409	4.32855	3.58088	4.36635	3.58481	3.51244	4.11555
3135184	RB1CC1	RB1-inducible coiled-coil 1	1.19596	up	0.00269001	0.0300405	5.80218	5.86939	6.10062	5.93925	6.70942	4.36698	5.69607	4.13208	5.21765	5.02829
3636956	WDR73	WD repeat domain 73	1.05581	up	0.00269521	0.0300405	7.1092	6.93035	7.63302	7.02679	6.38782	5.61063	6.06294	5.58172	6.51028	6.04258
2966371	CCNC	cyclin C	1.75188	up	0.00270081	0.0300594	7.66418	8.07365	7.31311	7.66418	6.76767	5.44605	6.79755	3.93084	5.91895	6.63002
2325002	AOF2	lysine (K)-specific demethylase 1A	1.36484	up	0.00270388	0.0300733	7.95873	7.32648	7.9396	7.43436	7.47146	6.02842	6.38771	4.93999	6.81352	7.1368
3251490	CCDC109A	mitochondrial calcium uniporter	1.11145	up	0.00270778	0.0300862	7.11581	6.65771	6.31905	6.35716	6.6125	4.87602	6.02752	4.90281	5.79179	5.90687
3429312	HSP90B1	heat shock protein 90kDa beta (Grp94), member 1	2.26665	up	0.00271275	0.0301052	10.9346	11.4188	11.0204	10.6399	10.8318	6.27335	9.93837	7.68115	9.51062	10.1087
2907459	TNRC5	canopy 3 homolog (zebrafish)	1.57062	up	0.00271479	0.0301052	9.24539	8.71248	8.83004	8.4111	7.86207	5.94085	6.86611	6.34075	8.10864	7.95164
3311157	OAT	ornithine aminotransferase	2.58346	up	0.00272099	0.0301569	6.83038	9.3539	7.6422	9.65228	9.18536	4.4823	7.66272	4.22954	6.92374	6.44849
3157660	TSTA3	tissue specific transplantation antigen P35B	2.22241	up	0.00273527	0.0302276	9.3391	10.1049	10.1526	8.89586	8.21224	5.73964	8.69391	5.54563	7.3332	8.28027
3471374	PPP1CC	protein phosphatase 1, catalytic subunit, gamma isozyme	2.05114	up	0.002742	0.0302276	8.92328	9.42419	9.28609	10.0358	9.72521	5.44958	8.81655	6.36541	8.46198	8.04541
2351854	C1orf162	chromosome 1 open reading frame 162	1.53837	up	0.00274247	0.0302276	7.06493	6.19686	7.51717	7.3844	6.05826	5.32599	4.83375	4.19066	6.05482	6.12454
3525313	COL4A1	collagen, type IV, alpha 1	1.37056	up	0.00273941	0.0302276	8.22072	6.82697	8.20725	8.58417	6.87594	6.58473	6.17842	6.01333	6.92451	6.16124
2496536	RPL31	ribosomal protein L31	1.32609	up	0.00273583	0.0302276	5.3628	5.82129	6.25713	4.87549	4.67479	3.90805	5.04792	3.87319	3.56541	3.96646
3174510	GDA	guanine deaminase	1.21082	up	0.00273644	0.0302276	6.07364	5.06717	5.86108	5.06717	6.08841	5.24747	4.48371	4.13277	4.45389	3.78552
3453218	CCNT1	cyclin T1	1.14185	up	0.00273231	0.0302276	5.66859	6.07245	5.74449	5.93058	6.20905	4.9914	5.21414	3.64117	5.01802	5.05117
3733999	C17orf80	chromosome 17 open reading frame 80	1.08448	up	0.00273635	0.0302276	5.60025	5.81607	5.51871	5.51871	5.43906	4.4343	4.45277	3.54466	5.00463	5.03405
3757970	PSMC3IP	PSMC3 interacting protein	1.34979	up	0.00275492	0.0302768	6.91174	5.77988	6.16642	5.82392	4.9636	4.98783	4.94106	3.69716	4.85809	4.41248
3376155	NXF1	nuclear RNA export factor 1	1.1746	up	0.00275634	0.0302768	8.35207	8.29107	8.57309	8.29107	8.33643	6.54294	7.63589	6.33386	7.91981	7.53825
2436378	SLC39A1	solute carrier family 39 (zinc transporter), member 1	1.13632	up	0.00275033	0.0302768	8.09896	7.33468	8.09339	7.78363	7.58253	7.10807	6.5329	5.69103	6.73085	7.14876
3488022	KIAA1704	KIAA1704	1.10526	up	0.00275656	0.0302768	6.27808	6.51879	6.7887	6.55821	5.76523	5.30932	5.79914	4.42372	5.35243	5.49814
3835418	ZNF224	zinc finger protein 224	1.04838	up	0.00274854	0.0302768	4.66524	5.13595	4.87015	5.05695	5.9507	3.65736	4.47265	3.91596	4.14778	4.24332
3326252	NAT10	N-acetyltransferase 10 (GCN5-related)	1.21297	up	0.00276158	0.0303168	6.87072	6.54915	7.41559	6.8987	7.15989	5.59732	5.91364	4.69978	6.51889	6.09954
3564790	ERO1L	ERO1-like (S. cerevisiae)	1.9422	up	0.00276463	0.0303351	7.86409	8.12512	8.75778	7.48103	8.13461	5.12584	6.97526	4.27491	7.20023	7.07542
2809831	GPX8	glutathione peroxidase 8 (putative)	1.93841	up	0.00277396	0.0303841	4.28185	6.97864	5.8126	6.048	4.00517	3.74891	3.27497	2.43618	3.82563	4.14852
2361036	DAP3	death associated protein 3	1.36273	up	0.00277136	0.0303841	7.47601	7.15996	7.25561	7.23048	6.94099	4.99069	6.45668	4.80057	6.3246	6.67686
3851603	DHPS	deoxyhypusine synthase	1.20351	up	0.00277815	0.0303841	7.33569	7.33569	7.23491	7.40698	6.7426	5.53751	6.4846	5.00469	6.50628	6.50524
2904248	SNRPC	small nuclear ribonucleoprotein polypeptide C	1.065	up	0.00277791	0.0303841	8.2382	7.75912	8.50067	8.01579	8.00066	6.45247	6.99382	6.59434	7.47517	7.67367
3003228	SUMF2	sulfatase modifying factor 2	1.41886	up	0.00278016	0.0303844	8.98268	9.3528	8.56453	8.94201	7.79557	6.6225	7.98638	6.41273	7.51291	8.00878
3903670	GSS	glutathione synthetase	1.27319	up	0.00278344	0.0304051	7.65977	7.10644	7.4281	7.91761	6.48827	6.09728	6.7023	5.12788	5.87458	6.43221
3807569	ACAA2	acetyl-CoA acyltransferase 2	2.04562	up	0.00278507	0.0304079	7.66825	7.66426	6.77633	8.7168	7.1284	4.80565	5.7571	3.69509	6.47623	6.99188
2522094	LOC26010		1.5145	up	0.00278974	0.0304437	8.79714	8.52137	8.39047	8.25561	8.12106	5.82441	7.20011	5.83438	7.85942	7.79483
3804195	SLC39A6	solute carrier family 39 (zinc transporter), member 6	1.35503	up	0.00279251	0.0304589	6.76429	7.45475	5.89964	6.31972	6.83439	4.93132	5.62617	4.28601	5.94824	5.7059
2559807	MOBKL1B	MOB kinase activator 1A	1.91572	up	0.00281087	0.0304779	7.55301	7.46697	7.73204	8.60369	8.3544	4.71876	6.89612	4.49233	6.82854	7.19576
3100166	RAB2A	RAB2A, member RAS oncogene family	1.82772	up	0.00281032	0.0304779	8.67994	9.27248	8.93455	9.18365	9.81296	6.39603	8.2436	5.67404	7.8335	8.59779
2507495	UBXD2	UBX domain protein 4	1.73967	up	0.00280628	0.0304779	7.74706	8.43235	7.96704	7.90468	8.57264	4.92959	7.29929	5.28106	6.89643	7.51906
2388219	EXO1	exonuclease 1	1.51465	up	0.00280907	0.0304779	6.47972	4.58147	6.61734	5.03102	5.43768	4.93832	4.18809	3.48912	4.1817	3.77675
3556888	RBM23	RNA binding motif protein 23	1.47758	up	0.00280043	0.0304779	7.87285	7.47097	8.01336	7.63306	7.05797	4.87727	6.5218	5.39939	6.88006	6.98179
2374872	IPO9	importin 9	1.32094	up	0.00280593	0.0304779	7.50576	6.96334	7.80267	6.99337	7.31879	5.52498	6.05892	4.92429	6.61555	6.85549
2443575	KIFAP3	kinesin-associated protein 3	1.27088	up	0.00280543	0.0304779	5.38998	6.00097	6.67239	5.686	4.83088	4.45929	4.56325	3.68732	4.75595	4.76003
2662657	SEC13	SEC13 homolog (S. cerevisiae)	1.24251	up	0.00280772	0.0304779	8.36384	8.54493	8.78043	8.68829	8.07601	6.77222	7.37667	6.26518	7.70933	8.11754
2694397	RPN1	ribophorin I	1.78892	up	0.00281643	0.0305032	9.79002	9.68307	9.28729	8.90146	9.10081	6.28213	8.02715	6.21681	8.43084	8.86112
3502570	LAMP1	lysosomal-associated membrane protein 1	1.61259	up	0.00281736	0.0305032	8.25948	8.33888	8.66392	8.52984	7.04994	5.5785	7.28088	5.53045	6.91964	7.46965
2883609	CLINT1	clathrin interactor 1	1.60562	up	0.00281645	0.0305032	8.3308	8.85186	8.16045	7.82618	8.69463	5.29125	7.42074	6.04292	7.31436	7.76656
3031517	GIMAP7	GTPase, IMAP family member 7	1.52981	up	0.0028283	0.0305559	6.73687	8.1784	7.88972	7.30491	5.7335	4.91605	5.69005	6.00734	5.75399	5.82693
2961317	TMEM30A	transmembrane protein 30A	1.50547	up	0.00282917	0.0305559	7.27483	7.66791	7.31898	7.31927	7.13339	5.24807	6.3017	4.34784	6.43629	6.85314
2671101	TMEM16K	anoctamin 10	1.49461	up	0.0028336	0.0305737	6.56957	7.89184	6.13669	6.88059	6.49232	5.06875	5.43009	4.0853	5.79511	6.11871
3851072	ACP5	acid phosphatase 5, tartrate resistant	1.32058	up	0.00283914	0.0306185	7.15363	7.02698	7.50633	7.59662	6.93042	4.79667	6.50664	5.37588	6.75369	6.17822
2447414	NCF2	neutrophil cytosolic factor 2	1.70625	up	0.00284753	0.0306821	7.02041	6.09655	8.23537	7.41005	6.91625	5.08357	4.49129	4.71883	6.2667	6.587
2813060	PIK3R1	phosphoinositide-3-kinase, regulatory subunit 1 (alpha)	1.19332	up	0.00284783	0.0306821	6.91136	6.97156	6.79167	7.40533	6.74835	5.07675	5.85481	5.05891	6.59465	6.27655
3830246	LSR	lipolysis stimulated lipoprotein receptor	1.15341	up	0.00285728	0.0307555	9.09101	8.31485	8.54277	7.76615	8.41952	7.19697	7.57635	6.42806	7.4065	7.75935
3665161	C16orf70	chromosome 16 open reading frame 70	1.16341	up	0.00286209	0.0307755	6.96895	6.31321	6.71968	6.41589	6.25541	5.75165	5.26328	4.28542	5.78589	5.76984
2587841	WIPF1	WAS/WASL interacting protein family, member 1	1.00785	up	0.0028613	0.0307755	6.77091	6.79709	7.69256	7.79075	7.29834	5.86905	6.37263	6.16733	6.4891	6.41228
3294242	ECD	ecdysoneless homolog (Drosophila)	1.40676	up	0.0028647	0.0307886	7.43793	6.92817	6.86968	6.86423	6.97909	4.44769	6.09778	4.7855	6.33036	6.38397
3764872	PTRH2	peptidyl-tRNA hydrolase 2	1.26692	up	0.00288305	0.0309253	5.00797	4.76586	4.85885	4.64927	4.78943	3.94245	4.49348	2.68714	2.71519	3.89854
3772719	LGALS3BP	lectin, galactoside-binding, soluble, 3 binding protein	2.15287	up	0.00288611	0.030943	11.0255	9.88175	9.57144	9.56828	8.65959	6.21426	8.29311	5.998	8.8105	8.62629
3800070	C18orf19	family with sequence similarity 210, member A	1.98553	up	0.00289063	0.0309764	5.17107	5.07305	7.95452	5.65296	6.17652	3.56292	4.21997	2.74991	4.58495	4.98273
2363042	PEA15	phosphoprotein enriched in astrocytes 15	1.48068	up	0.00289882	0.0310491	8.10574	7.8338	8.46541	8.74308	7.46329	6.81306	7.31332	5.08956	7.08818	6.9038
2360158	HAX1	HCLS1 associated protein X-1	1.36066	up	0.00290343	0.0310683	7.16495	7.49737	7.52324	7.18408	5.88919	4.82497	6.4284	5.52471	5.56989	6.10756
3758510	ETV4	ets variant 4	1.63774	up	0.00290743	0.031096	7.89859	5.70054	7.53947	5.6383	6.93646	5.7945	4.71659	4.45365	5.33151	5.2284
2406597	TRAPPC3	trafficking protein particle complex 3	1.45159	up	0.00291961	0.031211	7.76056	7.71182	7.76056	8.01736	6.61617	5.49982	6.70017	4.99266	6.50046	6.91544
3191147	TOR1B	torsin family 1, member B (torsin B)	1.18899	up	0.00292285	0.0312305	7.40062	6.73697	6.29442	7.02203	6.76379	5.95359	5.48276	4.64168	6.15034	6.04453
2440476	F11R	F11 receptor	1.54078	up	0.00293346	0.0312983	8.8368	8.2983	8.63807	8.33898	8.71227	6.38224	7.512	5.50005	7.69351	8.03271
2399765	CAPZB	capping protein (actin filament) muscle Z-line, beta	1.77873	up	0.0029405	0.0312992	9.57359	9.04415	9.50501	9.97007	9.14874	6.17269	8.28573	6.48945	8.74437	8.65564
3829575	LSM14A	LSM14A, SCD6 homolog A (S. cerevisiae)	1.31623	up	0.00293962	0.0312992	8.28566	8.3835	8.38169	8.65334	8.86371	6.74815	7.91858	5.93813	7.71965	7.66226
3770743	GRB2	growth factor receptor-bound protein 2	1.30699	up	0.00294289	0.0312992	7.74359	7.62413	7.88393	7.90911	7.94195	6.15884	6.63886	5.24011	7.28536	7.24457
4010768	KIAA1166	zinc finger, C4H2 domain containing	1.24499	up	0.0029397	0.0312992	7.08047	6.75838	5.74391	6.4169	6.2389	5.54197	4.90955	4.25202	5.71709	5.59298
3773312	EIF4A3	eukaryotic translation initiation factor 4A3	1.15429	up	0.00294349	0.0312992	6.98055	6.24597	7.1901	7.42563	6.45899	5.743	5.89615	4.87649	6.24719	5.76696
2809793	GZMK	granzyme K (granzyme 3; tryptase II)	1.83203	up	0.00294897	0.0313193	4.502	4.96557	6.4874	7.06074	6.85747	3.87856	4.57281	3.43663	3.75068	5.07435
2954489	C6orf108	chromosome 6 open reading frame 108	1.0313	up	0.00295096	0.0313193	7.86868	7.37321	7.90356	7.40358	6.57418	6.50142	6.67713	6.36401	6.26851	6.15563
2882897	GEMIN5	gem (nuclear organelle) associated protein 5	1.15703	up	0.00295735	0.0313707	5.49617	5.32685	5.7283	5.32685	5.87698	4.47867	4.07574	3.42633	5.08615	4.90309
2352106	CTTNBP2NL	CTTNBP2 N-terminal like	1.53791	up	0.00296687	0.0314566	7.35143	6.56538	7.2097	7.12041	7.23475	4.90936	5.99983	4.0694	6.46123	6.35229
3726960	NME2	non-metastatic cells 2, protein (NM23B) expressed in	1.08032	up	0.00296994	0.0314588	7.91824	8.15696	7.9826	8.15467	7.39913	7.18002	7.27327	5.9346	6.72554	7.09657
3359910	NUP98	nucleoporin 98kDa	1.1701	up	0.00297149	0.0314601	7.1633	6.80948	7.16205	6.90457	6.66583	5.27852	6.30503	4.80771	6.3623	6.10115
2501697	ACTR3	ARP3 actin-related protein 3 homolog (yeast)	2.25271	up	0.00298133	0.0315453	9.18277	9.31735	9.86054	9.52288	9.87236	5.53431	8.4979	5.40053	8.37936	8.68023
3526378	PCID2	PCI domain containing 2	1.41864	up	0.00298385	0.0315453	5.74868	6.34561	7.1603	6.91046	5.12261	4.26615	5.51231	4.60208	4.66216	5.15177
3699080	MLKL	mixed lineage kinase domain-like	1.12745	up	0.00298298	0.0315453	5.53484	5.37308	6.69788	5.66419	5.15837	4.79952	4.87584	4.03869	4.59272	4.48435
2694123	RUVBL1	RuvB-like 1 (E. coli)	1.06992	up	0.00298577	0.0315506	6.67494	5.50251	6.14194	5.82157	6.48236	5.31375	4.72369	4.54499	5.24618	5.44508
3528115	TOX4	TOX high mobility group box family member 4	1.77689	up	0.00298859	0.0315652	8.48944	8.19272	8.45218	8.32951	8.32941	4.61134	7.26344	6.00515	7.85407	7.17482
3977067	PLP2	proteolipid protein 2 (colonic epithelium-enriched)	2.1015	up	0.0030051	0.0315703	9.9626	8.64378	9.56016	9.93268	9.20917	6.05387	7.5417	5.64982	8.94758	8.60791
3139882	TRAM1	translocation associated membrane protein 1	1.95147	up	0.00300373	0.0315703	9.30585	9.68064	9.88786	9.98774	10.5769	6.18276	9.1909	6.76599	8.53356	9.00841
2884658	SLU7	SLU7 splicing factor homolog (S. cerevisiae)	1.77784	up	0.00300546	0.0315703	6.53589	6.83932	6.56179	6.59823	7.11927	3.88502	5.63891	3.31933	5.67106	6.25095
3908831	ZNFX1	zinc finger, NFX1-type containing 1	1.33011	up	0.00300593	0.0315703	7.63825	6.46122	6.66514	6.68648	7.52706	5.44457	5.8468	4.61552	6.51365	5.90705
3381925	PGM2L1	phosphoglucomutase 2-like 1	1.25828	up	0.00300045	0.0315703	5.73065	5.40676	7.17322	5.6621	5.54817	5.12019	4.84611	4.43361	4.7122	4.11741
3402697	COPS7A	COP9 constitutive photomorphogenic homolog subunit 7A (Arabidopsis)	1.23561	up	0.00299934	0.0315703	8.02434	7.69734	7.64472	8.15574	6.61044	6.48643	6.56115	5.49252	6.70703	6.70741
3784727	ELP2	elongation protein 2 homolog (S. cerevisiae)	1.22122	up	0.00300772	0.0315703	6.07078	6.41076	5.55808	6.53447	6.17837	4.08089	5.57004	4.31019	5.29271	5.39254
3190558	SPTAN1	spectrin, alpha, non-erythrocytic 1 (alpha-fodrin)	1.20081	up	0.0029918	0.0315703	7.88517	7.20193	7.59072	7.57552	8.02278	5.72883	6.72055	5.76516	7.31569	6.74185
2830638	KIF20A	kinesin family member 20A	1.1782	up	0.00299515	0.0315703	5.74566	4.17974	5.46837	4.63646	5.00637	4.28772	3.86554	3.23146	3.9493	3.81155
3388914	DCUN1D5	DCN1, defective in cullin neddylation 1, domain containing 5 (S. cerevisiae)	1.09684	up	0.00299454	0.0315703	6.27915	6.34892	6.59602	7.00025	6.59481	5.57173	5.88679	4.44277	5.77653	5.65711
2586227	FASTKD1	FAST kinase domains 1	1.09184	up	0.00300185	0.0315703	4.53439	4.93865	4.71058	5.18202	4.07583	3.61057	4.29554	3.50827	2.92058	3.64733
3292448	HERC4	hect domain and RLD 4	1.06539	up	0.00299665	0.0315703	6.23703	5.9635	5.90357	6.38883	6.32989	4.7302	6.01133	4.56711	4.90528	5.28195
2487082	ANTXR1	anthrax toxin receptor 1	1.29141	up	0.00301523	0.031619	7.00493	6.94278	7.14649	8.01459	6.81393	5.28192	5.81829	5.16029	6.75907	6.44611
4012949	ABCB7	ATP-binding cassette, sub-family B (MDR/TAP), member 7	1.47208	up	0.00301856	0.0316282	6.4566	5.92194	5.77862	6.46819	6.87889	4.16642	5.6041	3.5446	5.42539	5.40333
2700197	HLTF	helicase-like transcription factor	1.60184	up	0.00302123	0.0316367	6.60529	6.78024	5.47122	5.65787	6.67298	4.17905	5.24471	3.21766	4.89907	5.63791
3765299	APPBP2	amyloid beta precursor protein (cytoplasmic tail) binding protein 2	1.586	up	0.00302615	0.031642	6.99932	7.72145	6.91908	6.97467	7.07128	4.85808	6.41243	3.99309	6.13368	6.35854
3583638	CYFIP1	cytoplasmic FMR1 interacting protein 1	1.28444	up	0.00302749	0.031642	7.75872	7.75872	7.79328	7.7833	7.41641	5.78187	6.85447	5.29378	7.15989	6.99824
3009229	POR	P450 (cytochrome) oxidoreductase	1.23452	up	0.00302426	0.031642	8.55904	7.21207	7.76223	7.91994	7.24547	6.63193	6.42345	5.56915	6.93227	6.96936
2910364	TMEM14A	transmembrane protein 14A	1.14052	up	0.00302636	0.031642	6.46751	6.39355	6.27087	6.28748	6.3364	4.96441	5.6827	4.1278	5.41584	5.86248
3650802	COQ7	coenzyme Q7 homolog, ubiquinone (yeast)	1.21325	up	0.00303631	0.0317094	6.07662	6.33273	5.68001	6.51752	5.77211	4.37441	5.42677	3.89727	5.31702	5.29725
3178416	SPIN1	spindlin 1	1.12213	up	0.00303938	0.0317094	7.52655	7.8146	7.70868	8.15442	7.3816	6.0892	6.95113	5.78799	7.1202	7.02668
3532393	KIAA0391	KIAA0391	1.31128	up	0.00304473	0.0317318	5.88752	5.77671	6.99835	5.99289	5.23701	3.88652	5.29911	4.23388	4.83438	5.0822
2776998	KLHL8	kelch-like 8 (Drosophila)	1.04375	up	0.00304358	0.0317318	5.05379	5.78835	5.36127	5.4181	5.87176	4.01031	5.03569	3.89863	4.54292	4.78696
3250237	HKDC1	hexokinase domain containing 1	1.4254	up	0.0030542	0.0318093	7.3204	5.19066	5.75465	5.73131	6.33935	5.4286	4.15276	4.07169	4.81746	4.73884
2434527	GOLPH3L	golgi phosphoprotein 3-like	1.87651	up	0.00306103	0.0318367	7.51072	8.12552	8.04667	7.27193	8.17574	4.33852	6.39243	4.84037	6.63055	7.54619
3086206	FDFT1	farnesyl-diphosphate farnesyltransferase 1	1.52364	up	0.00307055	0.0319102	8.49455	9.20231	8.48697	8.16148	7.95698	5.74363	7.63661	6.03241	7.60948	7.66196
3209384	TMEM2	transmembrane protein 2	1.43487	up	0.00307668	0.0319346	8.10688	8.24039	7.41055	7.54287	7.4815	5.02927	7.47207	5.90225	6.64224	6.56202
3854892	LSM4	LSM4 homolog, U6 small nuclear RNA associated (S. cerevisiae)	1.16541	up	0.00307737	0.0319346	8.94275	8.85069	9.22449	9.19508	7.67305	7.72212	7.91383	7.06498	7.48453	7.87353
3340449	SLCO2B1	solute carrier organic anion transporter family, member 2B1	1.45403	up	0.00308328	0.0319475	7.13593	6.39171	7.35196	8.24672	7.85752	6.04667	5.65951	4.86836	6.68934	6.4498
2648141	MBNL1	muscleblind-like (Drosophila)	1.17811	up	0.00308188	0.0319475	7.6344	7.5298	7.69799	8.01104	7.44393	6.93063	6.776	5.2883	7.01708	6.41461
3724698	NPEPPS	aminopeptidase puromycin sensitive	1.42181	up	0.00308913	0.0319675	7.53864	7.58511	7.30217	7.24107	7.6338	5.08786	6.72346	4.88424	6.73457	6.76161
2766289	TMEM156	transmembrane protein 156	1.11582	up	0.00308901	0.0319675	3.243	4.36883	4.64345	4.36883	5.01546	3.29611	3.33992	2.99368	3.231	3.19974
3095223	INDO	indoleamine 2,3-dioxygenase 1	1.683	up	0.00309306	0.0319931	6.11293	4.32745	5.61896	5.72448	7.44919	4.43198	4.12528	3.45607	4.74934	4.05531
2426559	SLC25A24	solute carrier family 25 (mitochondrial carrier; phosphate carrier), member 24	1.50607	up	0.003099	0.0320395	6.5768	6.42876	7.12561	6.7194	7.71425	4.98744	5.69787	4.00629	6.07431	6.26858
3434393	DYNLL1	dynein, light chain, LC8-type 1	2.43239	up	0.00310833	0.0320494	9.44387	9.35487	9.39906	10.1858	8.0399	4.81134	8.73799	6.68533	5.64283	8.38404
2542737	LAPTM4A	lysosomal protein transmembrane 4 alpha	2.39691	up	0.00310458	0.0320494	10.7448	10.8811	10.7882	10.877	10.2508	6.57085	9.29033	6.10858	9.82637	9.76126
2712040	CENTB2	ArfGAP with coiled-coil, ankyrin repeat and PH domains 2	1.22561	up	0.00310533	0.0320494	7.31723	7.15058	6.92167	6.97765	8.37036	5.78448	6.45512	5.37623	6.37337	6.62028
3471704	BRAP	BRCA1 associated protein	1.0581	up	0.00310869	0.0320494	5.93896	6.38043	5.98539	6.55305	6.36092	4.37079	5.29895	4.95546	5.48944	5.81363
3760625	CDC27	cell division cycle 27 homolog (S. cerevisiae)	1.32037	up	0.00311088	0.0320514	6.66336	6.42737	6.36573	6.64879	6.82861	4.8032	6.0493	3.97075	5.73918	5.76957
2899519	ABT1	activator of basal transcription 1	1.17865	up	0.0031118	0.0320514	6.70187	6.44886	7.28161	7.08685	5.77832	5.72534	5.60236	4.67901	5.67859	5.71898
3733065	MAP2K6	mitogen-activated protein kinase kinase 6	1.06452	up	0.00311479	0.0320672	5.07586	5.81866	5.75045	5.29694	4.73587	4.32691	4.82947	3.68442	4.41165	4.10272
3635159	ST20	suppressor of tumorigenicity 20	2.41771	up	0.00312003	0.0321062	6.43543	6.05376	8.81977	7.51965	5.09302	5.77737	5.17022	2.80784	4.43511	3.64254
3290785	CCDC6	coiled-coil domain containing 6	1.67831	up	0.0031235	0.0321269	8.6092	7.99102	7.8166	7.38558	8.31087	5.55447	6.89038	4.77157	7.26279	7.24249
2488038	NAGK	N-acetylglucosamine kinase	1.07619	up	0.00312749	0.0321528	7.72971	7.72943	7.96982	8.36026	7.37807	6.78028	6.87422	5.88105	7.25113	6.99966
2927506	TNFAIP3	tumor necrosis factor, alpha-induced protein 3	1.44739	up	0.00313487	0.0321686	7.60109	6.07742	7.84657	7.49876	7.68835	5.69264	6.00687	4.8918	6.8463	6.03765
3679564	USP7	ubiquitin specific peptidase 7 (herpes virus-associated)	1.32765	up	0.00313286	0.0321686	8.40374	8.22662	8.21002	8.21002	8.68319	6.32097	7.60888	5.85312	7.58571	7.72666
2612625	OXNAD1	oxidoreductase NAD-binding domain containing 1	1.1643	up	0.00313472	0.0321686	6.19793	6.42735	7.1162	7.17655	6.42032	5.214	6.31876	4.79192	5.43188	5.7603
3129465	INTS9	integrator complex subunit 9	1.17985	up	0.0031387	0.0321929	6.80104	6.21749	6.23512	6.23512	5.95868	5.00958	4.88758	4.13821	5.75721	5.75563
3918574	IFNAR1	interferon (alpha, beta and omega) receptor 1	1.71899	up	0.00314294	0.0321933	6.08673	7.03528	6.76871	7.26359	6.97247	4.1664	6.3366	3.61403	5.44066	5.97414
3980455	IGBP1	immunoglobulin (CD79A) binding protein 1	1.50534	up	0.00314312	0.0321933	7.04251	6.87688	6.72234	8.29854	6.86473	4.3263	6.36583	5.36498	5.93504	6.28616
3783749	RNF138	ring finger protein 138	1.23217	up	0.00314168	0.0321933	5.5743	5.60509	5.5743	5.67602	6.27751	3.99212	5.09469	3.51948	4.67753	5.26252
3366519	FANCF	Fanconi anemia, complementation group F	1.00628	up	0.00315152	0.0322492	4.8209	4.80558	4.70884	4.98938	5.28316	3.81089	4.2126	3.06759	4.25234	4.23306
3214582	SPTLC1	serine palmitoyltransferase, long chain base subunit 1	1.57895	up	0.00315403	0.0322599	6.90054	7.17198	7.40182	7.61993	7.5132	4.58729	6.69327	4.51705	6.4134	6.50173
3771513	PRPSAP1	phosphoribosyl pyrophosphate synthetase-associated protein 1	1.14303	up	0.00316034	0.0322945	7.14244	7.0783	7.18265	7.14244	6.41821	5.30684	6.41872	5.053	6.0988	6.37151
3301512	ALDH18A1	aldehyde dehydrogenase 18 family, member A1	1.93621	up	0.00317572	0.0323424	8.41428	9.05992	8.46314	8.31582	8.9704	4.85999	7.30182	5.58516	7.7234	8.07216
2894689	TMEM14C	transmembrane protein 14C	1.7259	up	0.00317342	0.0323424	7.08024	7.22353	7.74966	7.15105	6.31474	5.14686	5.8261	3.52423	5.81401	6.57852
2423175	RPL5	ribosomal protein L5	1.26722	up	0.00317679	0.0323424	5.28775	5.46057	4.97492	5.71725	6.30994	3.2728	4.64814	3.94118	4.66821	4.88399
3221633	HDHD3	haloacid dehalogenase-like hydrolase domain containing 3	1.1833	up	0.00317625	0.0323424	6.90648	6.48738	6.96983	6.93045	5.68739	5.04117	6.03234	4.77797	5.41965	5.79387
2367843	DARS2	aspartyl-tRNA synthetase 2, mitochondrial	1.29922	up	0.00317988	0.0323589	7.41972	6.84139	6.97245	6.56984	7.34002	5.24093	6.13267	4.57817	6.25004	6.44552
3638048	MRPL46	mitochondrial ribosomal protein L46	2.13216	up	0.00318688	0.0324152	8.45738	8.34429	9.73468	7.86961	6.16971	5.72202	7.15683	4.54409	5.93275	6.55918
2881554	DCTN4	dynactin 4 (p62)	1.51597	up	0.00318991	0.0324216	7.72603	7.90422	7.52769	7.72603	7.49536	5.45908	6.82066	4.63251	7.01057	6.87664
3776193	SMCHD1	structural maintenance of chromosomes flexible hinge domain containing 1	1.37191	up	0.00319046	0.0324216	6.37587	6.48179	6.68167	6.56972	6.98804	4.00683	6.41419	4.8692	5.75207	5.19529
3293280	PPA1	pyrophosphatase (inorganic) 1	1.22785	up	0.00320765	0.0325512	8.31698	7.31772	7.6493	7.63268	7.91886	6.38969	6.28592	5.57393	7.35327	7.09346
2917767	MANEA	mannosidase, endo-alpha	1.41586	up	0.00321135	0.0325738	6.43279	6.49265	5.39969	4.87581	5.47366	3.88839	4.7821	3.34144	4.60507	4.97826
2989493	FLJ20323		1.36967	up	0.00322095	0.0326411	5.77266	7.06952	5.72118	5.58727	5.93133	4.49885	5.41657	3.49956	4.86884	4.94979
2371694	RNF2	ring finger protein 2	1.13281	up	0.00322068	0.0326411	4.86009	5.45294	4.97923	4.96877	5.23466	4.5176	3.83795	2.89055	4.15043	4.43511
2735362	HERC6	hect domain and RLD 6	1.5249	up	0.00322582	0.0326698	6.11088	7.21261	5.3984	5.18087	6.722	4.52879	4.90755	3.48244	5.08775	4.99374
2878446	NDUFA2	NADH dehydrogenase (ubiquinone) 1 alpha subcomplex, 2, 8kDa	1.54051	up	0.00323707	0.0326765	8.75996	8.68967	8.62166	8.70168	7.17581	5.89387	7.61323	6.05918	6.90507	7.77485
3190939	PPP2R4	protein phosphatase 2A activator, regulatory subunit 4	1.4862	up	0.00323291	0.0326765	8.12041	8.02104	8.33319	8.14812	7.37778	6.18121	6.81756	4.96926	7.16663	7.43489
3902682	PLAGL2	pleiomorphic adenoma gene-like 2	1.4533	up	0.00323463	0.0326765	6.67669	5.05533	5.33195	5.93917	6.3544	3.91052	4.45528	3.42963	5.12984	5.16574
2577896	MCM6	minichromosome maintenance complex component 6	1.17887	up	0.00323579	0.0326765	5.65095	5.1713	6.20699	6.02449	6.59962	5.11705	4.78565	3.8574	5.03786	4.96103
2863363	F2RL2	coagulation factor II (thrombin) receptor-like 2	1.50119	up	0.00323994	0.032683	4.89972	4.36624	4.36624	6.7423	5.11869	3.99481	4.00063	3.28986	3.64118	3.06072
3905073	TTI1	TELO2 interacting protein 1	1.12258	up	0.00324678	0.032722	6.68402	5.82602	5.98292	5.82602	6.64081	5.12927	5.13713	4.15911	5.38217	5.53924
3894637	NSFL1C	NSFL1 (p97) cofactor (p47)	1.64311	up	0.00325811	0.0327762	8.83262	8.04422	8.15643	8.74561	7.96048	6.87954	7.00337	4.753	7.51379	7.37411
3815538	GPX4	glutathione peroxidase 4 (phospholipid hydroperoxidase)	1.61303	up	0.00325718	0.0327762	9.83936	9.50898	9.57018	9.79959	9.05838	6.62542	8.38777	6.87784	8.66874	9.15155
3649245	BFAR	bifunctional apoptosis regulator	1.53972	up	0.00326642	0.0328261	7.29923	7.7667	7.35414	7.40139	7.53148	5.05101	6.44215	4.49987	6.8164	6.8449
2948713	RDBP	RD RNA binding protein	1.10907	up	0.00327086	0.0328294	7.03553	6.66324	7.02637	6.76858	5.93747	5.38741	5.55597	4.9146	5.71777	6.31011
3168508	MELK	maternal embryonic leucine zipper kinase	1.36037	up	0.00329092	0.0329438	4.84114	3.23425	4.75679	5.19539	4.83046	3.68364	3.86929	2.67222	2.98273	2.84833
3347549	CUL5	cullin 5	1.29892	up	0.00328931	0.0329438	5.38258	5.78872	5.01189	5.38258	6.2364	4.09235	4.97623	3.0675	4.55694	4.61453
3236538	RPP38	ribonuclease P/MRP 38kDa subunit	1.10348	up	0.00329124	0.0329438	5.09342	4.23225	4.74396	4.71262	4.7927	3.52972	3.60675	2.66989	4.06978	4.1814
3667766	KIAA0174	increased sodium tolerance 1 homolog (yeast)	2.2111	up	0.00329667	0.0329682	8.41053	7.80209	8.38694	9.09926	7.63532	3.95696	7.41032	4.72469	7.05442	7.13226
2491702	USP39	ubiquitin specific peptidase 39	1.08576	up	0.00329593	0.0329682	6.27389	6.21317	6.95662	6.9018	6.04807	5.43902	5.94608	4.5774	5.43723	5.56504
3460127	GNS	glucosamine (N-acetyl)-6-sulfatase	1.75754	up	0.00330609	0.0330034	8.4277	7.66844	7.86111	8.61183	8.6488	5.2133	7.10658	5.11086	7.51586	7.48359
2977690	SF3B5	splicing factor 3b, subunit 5, 10kDa	1.70684	up	0.00330532	0.0330034	7.49884	7.64133	8.08177	7.22573	5.92855	4.19478	5.78657	5.05154	6.25108	6.55808
3468009	ARL1	ADP-ribosylation factor-like 1	1.65867	up	0.00330769	0.0330034	6.32249	7.55424	6.37457	6.99123	7.58006	4.30519	6.07772	4.04186	5.85979	6.24466
2904877	MAPK14	mitogen-activated protein kinase 14	1.20396	up	0.00330665	0.0330034	6.72293	6.24277	6.91148	6.50527	6.77348	4.6701	5.81254	4.59459	5.94484	6.11404
3781124	MIB1	mindbomb homolog 1 (Drosophila)	1.18856	up	0.00330187	0.0330034	7.05506	7.12564	6.90447	6.7753	6.90663	5.18969	6.6018	4.79071	6.02288	6.21922
2659577	PAK2	p21 protein (Cdc42/Rac)-activated kinase 2	1.42234	up	0.00331326	0.0330348	7.34273	7.17021	7.06228	6.87476	7.64549	4.97374	6.10292	4.62287	6.52587	6.75834
2824872	AP3S1	adaptor-related protein complex 3, sigma 1 subunit	1.12508	up	0.00331384	0.0330348	6.56357	7.04305	6.89913	7.32164	5.64345	5.67974	5.8538	5.43795	5.19097	5.68296
2810458	GPBP1	GC-rich promoter binding protein 1	1.22996	up	0.00332041	0.0330555	6.659	7.22868	6.55427	6.57722	6.42545	5.09828	6.39696	4.43812	5.51035	5.85108
3894365	C20orf54	chromosome 20 open reading frame 54	1.1586	up	0.00331902	0.0330555	7.31676	5.82495	6.48828	7.18029	6.7546	5.26883	5.33153	5.32518	6.29031	5.556
3336378	RBM14	RNA binding motif protein 14	1.0018	up	0.00331929	0.0330555	7.35918	6.86174	7.48503	7.08569	6.905	6.52134	6.03462	5.34168	6.50903	6.28098
2566740	TXNDC9	thioredoxin domain containing 9	1.19812	up	0.00332267	0.033063	4.26125	4.6549	5.91448	5.8192	4.69647	4.14512	3.96666	3.67189	3.88096	3.69105
2673937	QARS	glutaminyl-tRNA synthetase	1.30432	up	0.00333525	0.0331432	8.51766	8.55816	8.67352	8.51766	7.61794	6.48009	7.47096	6.03554	7.576	7.80072
3978620	APEX2	APEX nuclease (apurinic/apyrimidinic endonuclease) 2	1.11828	up	0.00334412	0.0331929	7.39281	6.2113	6.71239	7.00264	7.00056	6.2378	5.37334	4.99337	6.05717	6.0666
2902348	MICB	MHC class I polypeptide-related sequence B	1.03039	up	0.00334597	0.0331929	6.82446	5.96074	7.07608	6.24325	6.48066	5.83398	5.10018	5.02135	5.79504	5.6827
3886179	IFT52	intraflagellar transport 52 homolog (Chlamydomonas)	1.18531	up	0.0033485	0.0332	6.17154	6.05339	5.96067	6.53134	5.30345	4.92866	4.92162	3.75452	5.29538	5.19368
2373736	NEK7	NIMA (never in mitosis gene a)-related kinase 7	1.73916	up	0.00335402	0.0332097	6.72732	7.44491	7.44066	7.65629	7.687	4.61372	6.76749	4.05831	6.3419	6.47897
2879927	LARS	leucyl-tRNA synthetase	1.45818	up	0.00335391	0.0332097	7.50453	7.50534	7.01917	7.33112	8.24206	4.68535	6.69284	5.51677	6.64882	6.76756
2709778	BCL6	B-cell CLL/lymphoma 6	1.15862	up	0.00335154	0.0332097	7.09129	6.34186	6.98038	6.98038	6.31528	5.71522	5.33855	4.70871	6.43176	5.72189
2633737	GPR128	G protein-coupled receptor 128	2.1468	up	0.00336038	0.0332248	3.18142	4.18763	4.88983	5.91632	7.27998	3.58377	3.10879	2.32665	2.96755	2.73441
2975680	BCLAF1	BCL2-associated transcription factor 1	1.67047	up	0.00336309	0.0332248	7.46227	7.68859	7.50325	7.29428	7.61779	4.33345	6.5626	4.74213	6.53909	7.03657
2585167	GALNT3	UDP-N-acetyl-alpha-D-galactosamine:polypeptide N-acetylgalactosaminyltransferase 3 (GalNAc-T3)	1.33166	up	0.00336277	0.0332248	4.24896	5.09669	3.98902	3.67546	2.80307	2.79708	2.34849	3.06722	2.18573	2.75638
3125001	LONRF1	LON peptidase N-terminal domain and ring finger 1	1.20676	up	0.00336038	0.0332248	5.32492	5.44762	4.95255	5.71098	4.76594	3.70086	4.34275	3.11112	4.94257	4.07092
3775157	WDR45L	WDR45-like	1.16552	up	0.00335798	0.0332248	8.2342	7.65771	7.9176	8.00307	8.09573	6.85112	7.07567	5.60451	7.44829	7.10115
2384956	COG2	component of oligomeric golgi complex 2	1.36157	up	0.00337314	0.0332502	6.8533	7.34403	6.8611	6.26043	6.22491	4.61033	6.04918	4.38192	5.55104	6.14346
3635125	MTHFS	5,10-methenyltetrahydrofolate synthetase (5-formyltetrahydrofolate cyclo-ligase)	1.31137	up	0.00337522	0.0332502	5.96238	5.89573	6.90155	5.7755	5.44801	4.36639	4.9635	3.75435	4.6852	5.6569
2486740	PNO1	partner of NOB1 homolog (S. cerevisiae)	1.04944	up	0.00337368	0.0332502	5.31393	4.82807	5.56511	5.98994	5.69257	4.61664	3.80358	4.14953	4.79091	4.78176
2997097	SEPT7	septin 7	1.74863	up	0.00339044	0.0333008	5.43678	6.20213	5.70792	5.70033	5.48112	4.03971	5.00953	1.85842	3.99889	4.87859
3166718	DNAJA1	DnaJ (Hsp40) homolog, subfamily A, member 1	1.3753	up	0.00339498	0.0333156	7.12323	7.15051	7.21834	7.34178	7.66187	5.4302	6.32239	4.53365	6.62162	6.71138
2793054	CBR4	carbonyl reductase 4	1.77025	up	0.00339865	0.0333219	5.8094	6.84404	5.52679	6.02734	7.00326	3.85887	4.94024	2.75853	5.3584	5.44353
3331903	FAM111B	family with sequence similarity 111, member B	1.04255	up	0.00340317	0.0333514	4.70649	4.19452	5.61933	4.76611	5.01433	4.10655	4.0298	3.84873	3.82269	3.28028
3434525	KIAA0152	malectin	1.77563	up	0.00341618	0.0334055	8.38681	8.71984	9.16728	8.74386	8.41978	5.7803	7.46617	5.32475	7.70676	8.28146
3633460	PTPN9	protein tyrosine phosphatase, non-receptor type 9	1.31703	up	0.00341628	0.0334055	6.57901	6.50265	7.27397	6.57901	6.44565	5.41703	5.24189	4.02528	6.06081	6.05014
3009399	HSPB1	heat shock 27kDa protein 1	1.5396	up	0.00342635	0.0334594	10.3062	9.26458	9.73805	9.86905	8.47291	8.07425	7.61618	6.88459	9.25176	8.12599
3849549	ZNF121	zinc finger protein 121	1.27693	up	0.00342544	0.0334594	4.12157	4.88962	4.51163	4.6425	5.17453	3.0519	4.02345	2.2498	3.54568	4.08438
3940185	SNRPD3	small nuclear ribonucleoprotein D3 polypeptide 18kDa	1.15269	up	0.00342442	0.0334594	8.40401	7.674	8.76586	8.83203	7.44269	6.4768	7.38736	7.00027	7.15246	7.33822
2705266	TNIK	TRAF2 and NCK interacting kinase	1.05957	up	0.00343231	0.0334879	6.42463	6.16032	6.82041	5.75882	6.30394	5.16418	5.40695	4.40242	5.54214	5.65456
3677752	TRAP1	TNF receptor-associated protein 1	1.33551	up	0.00343519	0.0335011	8.21717	7.61106	9.00673	7.98601	7.62053	6.25553	7.25647	5.73884	7.18457	7.32851
2824986	COMMD10	COMM domain containing 10	1.0157	up	0.00343724	0.0335062	6.43075	6.84132	6.64756	7.08517	6.47946	5.01056	6.39374	5.52218	5.54892	5.93036
3096171	POLB	polymerase (DNA directed), beta	1.22953	up	0.00344399	0.0335275	6.40073	5.80579	6.89226	5.71885	6.20316	5.63272	4.90369	3.89318	5.17563	5.26791
3511168	KBTBD7	kelch repeat and BTB (POZ) domain containing 7	1.07522	up	0.00345662	0.0335688	5.4122	6.00005	5.90526	5.57519	5.58377	4.71672	4.43405	3.69069	5.23359	5.02532
3705967	SERPINF1	serpin peptidase inhibitor, clade F (alpha-2 antiplasmin, pigment epithelium derived factor), member 1	2.04262	up	0.00346066	0.0335858	8.38132	8.47376	9.35349	9.84808	7.36255	5.24195	6.95711	5.45727	7.94552	7.60424
2950629	TAPBP	TAP binding protein (tapasin)	1.30852	up	0.00346533	0.0336163	9.54312	8.50029	9.28997	8.68389	8.91631	7.09086	7.79165	6.67741	8.45646	8.3746
2377094	PFKFB2	6-phosphofructo-2-kinase/fructose-2,6-biphosphatase 2	1.16507	up	0.00346914	0.0336236	6.67084	6.68877	7.39217	6.7229	7.684	5.43669	6.36579	5.10166	6.02069	6.4085
3822347	C19orf53	chromosome 19 open reading frame 53	1.10049	up	0.00346908	0.0336236	7.58015	7.43097	7.5933	7.60258	6.79975	6.46455	6.47829	5.26852	6.58362	6.70932
3544387	EIF2B2	eukaryotic translation initiation factor 2B, subunit 2 beta, 39kDa	1.1929	up	0.00347528	0.0336535	7.12347	6.85509	7.57491	7.76408	6.83249	5.69574	6.61948	5.05433	6.37412	6.44184
3996404	GDI1	GDP dissociation inhibitor 1	1.00734	up	0.00348029	0.0336872	9.1377	8.58017	8.96603	8.75606	8.41552	7.42924	7.72725	7.14784	8.21226	8.30216
3066751	SYPL1	synaptophysin-like 1	1.97636	up	0.00348781	0.0337001	7.9235	8.10837	7.47112	8.06426	9.21251	4.74223	6.85808	4.66075	7.26102	7.37586
3757840	STAT3	signal transducer and activator of transcription 3 (acute-phase response factor)	1.95689	up	0.00348367	0.0337001	10.0776	9.60053	9.90998	9.85495	9.39814	6.42318	8.39362	6.09666	9.39044	8.75287
2395890	CLSTN1	calsyntenin 1	1.28102	up	0.00348663	0.0337001	7.60491	7.86197	7.21297	7.24892	7.53385	6.02041	6.14929	4.96772	7.01305	6.90703
3388631	TMEM123	transmembrane protein 123	2.2283	up	0.00350684	0.0337623	9.55736	9.884	9.14531	9.48439	9.86792	5.09809	8.88043	6.02641	8.0636	8.72895
2921296	AMD1	adenosylmethionine decarboxylase 1	1.57076	up	0.00351259	0.0337623	7.21944	7.20772	6.90174	7.22787	6.89347	4.46252	6.04671	4.14277	6.42261	6.52183
3829768	SAE2	retinoblastoma binding protein 8	1.3202	up	0.00351178	0.0337623	7.48953	7.60829	7.72454	7.8432	8.29297	5.82728	7.0034	5.3222	6.89357	7.3111
3421300	MDM2	Mdm2 p53 binding protein homolog (mouse)	1.22063	up	0.00351134	0.0337623	7.08964	7.30396	7.06099	8.12902	8.06682	5.9007	6.94331	5.46201	6.54354	6.69772
3895232	FASTKD5	FAST kinase domains 5	1.04902	up	0.00350664	0.0337623	5.97747	5.58106	5.48337	5.68129	5.45741	4.85335	4.82069	3.53983	4.91827	4.80338
3883971	C20orf24	chromosome 20 open reading frame 24	1.02373	up	0.00350916	0.0337623	7.58022	6.87191	7.57723	7.49895	7.28166	6.20053	6.45362	5.53916	6.59475	6.90326
3223928	STOM	stomatin	1.86813	up	0.00354088	0.0338766	8.25311	8.00838	8.60643	9.4685	9.11563	5.72414	7.1399	5.31178	8.38338	7.55219
3490504	ALG11	asparagine-linked glycosylation 11, alpha-1,2-mannosyltransferase homolog (yeast)	1.46537	up	0.00353832	0.0338766	5.64468	6.69377	6.95673	5.72373	6.07466	4.91206	5.37698	3.23751	4.97973	5.26044
3136129	RPS20	ribosomal protein S20	1.4563	up	0.00353916	0.0338766	10.3295	10.8511	11.2058	11.0497	9.32413	8.72263	9.92576	8.10141	9.23846	9.49046
3474697	UNQ1887		1.44827	up	0.00353018	0.0338766	7.1949	6.96944	6.8921	7.54205	6.85906	4.85848	6.14731	4.31801	6.51598	6.37643
3851055	ELOF1	elongation factor 1 homolog (S. cerevisiae)	1.29457	up	0.00354141	0.0338766	8.2043	8.37108	7.95309	8.29794	7.62759	6.20028	7.4421	5.75588	6.84249	7.74038
2886595	LCP2	lymphocyte cytosolic protein 2 (SH2 domain containing leukocyte protein of 76kDa)	1.12207	up	0.00353749	0.0338766	6.85577	6.2783	8.06168	7.23037	6.77689	5.67435	6.0085	5.65551	6.16776	6.08655
2345196	HS2ST1	heparan sulfate 2-O-sulfotransferase 1	1.1867	up	0.00354716	0.0339021	7.31419	6.44837	6.44837	6.56386	7.43075	5.30523	6.05826	4.76268	6.00742	6.13848
2598261	FN1	fibronectin 1	2.23701	up	0.00355009	0.0339154	9.65305	8.37361	9.48597	9.47753	7.47801	5.71234	6.92864	4.77164	8.55585	7.31466
3225348	PPP6C	protein phosphatase 6, catalytic subunit	1.70384	up	0.00355407	0.0339386	8.70814	8.71691	8.48984	8.54034	8.29096	6.01246	7.47558	5.06143	7.66126	8.01626
3988740	PGRMC1	progesterone receptor membrane component 1	2.0477	up	0.00355798	0.0339613	9.37737	9.53199	9.17478	9.96734	9.80183	6.02932	8.31963	5.67586	8.79832	8.79168
2363618	SDHC	succinate dehydrogenase complex, subunit C, integral membrane protein, 15kDa	1.56589	up	0.0035679	0.0340264	6.07078	5.91212	6.84643	6.22174	4.93053	4.00835	4.69775	3.18196	4.62775	5.63635
3863060	EXOSC5	exosome component 5	1.12606	up	0.0035672	0.0340264	7.17962	6.25575	7.34328	6.66944	7.85178	6.1046	5.63115	5.61387	6.45743	5.86252
3815936	REEP6	receptor accessory protein 6	1.27802	up	0.00357407	0.0340411	6.72931	6.72931	7.7404	8.12471	6.8712	6.30836	5.90272	4.98252	6.26461	6.34659
3395416	HSPA8	heat shock 70kDa protein 8	2.17782	up	0.0035834	0.0341004	12.2016	11.8424	12.3971	12.4328	11.7663	7.93684	11.1286	8.35264	11.3843	10.9489
3279410	C10orf97	family with sequence similarity 188, member A	1.26844	up	0.00358841	0.0341333	5.75481	6.24722	6.03489	6.37624	5.47873	4.99264	5.0608	3.32168	5.13005	5.04454
3979659	MSN	moesin	1.82972	up	0.00359833	0.0341686	9.6471	8.4414	9.49676	9.7214	8.99786	5.98538	7.77175	6.28057	9.02549	8.09271
2954423	MRPL2	mitochondrial ribosomal protein L2	1.13635	up	0.0035968	0.0341686	8.30051	7.40765	7.96461	7.44326	6.99607	6.39739	6.66569	5.68664	6.59858	7.08207
3513794	RCBTB1	regulator of chromosome condensation (RCC1) and BTB (POZ) domain containing protein 1	1.11616	up	0.00359537	0.0341686	5.61901	6.13474	6.10636	5.46875	5.87745	4.70938	4.84095	3.65744	5.25028	5.16747
2946225	HIST1H2BB	histone cluster 1, H2bb	1.61552	up	0.00360066	0.034176	4.21246	3.9241	2.39408	3.8805	3.33044	1.78494	3.57759	1.32624	1.71692	1.25829
3442396	SCARNA12	small Cajal body-specific RNA 12	1.84577	up	0.00360564	0.0342086	9.79937	9.52793	10.0249	9.50204	8.33421	6.53823	8.25997	5.98539	8.63846	8.53755
3832256	SPINT2	serine peptidase inhibitor, Kunitz type, 2	1.25729	up	0.00360858	0.0342217	8.34018	8.40198	8.34018	8.4659	8.72594	6.99229	7.90895	5.8647	7.37238	7.84942
3887635	NCOA3	nuclear receptor coactivator 3	1.63937	up	0.00361373	0.0342275	8.22863	7.37425	7.23668	6.94606	8.254	4.4589	6.61511	5.2707	6.90966	6.5884
3860450	ZNF566	zinc finger protein 566	1.16911	up	0.00361177	0.0342275	4.13594	4.71416	4.40976	5.10824	5.19031	3.96552	3.73838	2.53696	3.42671	4.04531
2901352	PPP1R11	protein phosphatase 1, regulatory (inhibitor) subunit 11	1.19171	up	0.00361917	0.0342483	8.46274	8.3352	8.2114	7.8565	8.0117	6.3719	6.94859	6.13586	7.71456	7.74809
3816380	OAZ1	ornithine decarboxylase antizyme 1	1.95181	up	0.00362164	0.0342529	8.62495	9.11254	9.33503	9.75082	8.52602	5.18617	8.60523	6.15792	7.65384	7.98713
3699581	TMEM170	transmembrane protein 170A	1.15949	up	0.00362276	0.0342529	7.10727	6.7593	7.64883	7.83156	6.63048	6.79048	6.33152	5.54175	5.93626	5.57998
3376193	STX5	syntaxin 5	1.12563	up	0.00363167	0.0343223	7.23254	7.67682	7.4874	7.06074	6.93746	6.17709	6.26384	5.07198	6.76785	6.48603
2389062	FAM36A	family with sequence similarity 36, member A	2.53065	up	0.00363423	0.034327	5.01669	7.39134	6.17891	7.18441	6.88893	2.38249	4.36842	1.9837	5.39718	5.87525
3766334	CCDC47	coiled-coil domain containing 47	1.58074	up	0.00364448	0.0343696	8.39279	8.66265	7.92066	8.1617	8.86718	6.00594	7.59126	5.30138	7.47244	7.73023
2371474	TSEN15	tRNA splicing endonuclease 15 homolog (S. cerevisiae)	1.07862	up	0.00364429	0.0343696	7.06621	6.72817	6.90436	6.79843	6.0443	5.98136	5.83102	4.71185	5.62353	6.00062
3868768	KLK6	kallikrein-related peptidase 6	2.11583	up	0.00365042	0.0343914	7.29977	4.1831	7.79675	6.31037	5.12603	5.13742	3.52074	3.59589	4.17654	3.70631
2318736	PARK7	parkinson protein 7	1.7235	up	0.00365429	0.0344032	8.05281	7.74383	8.10748	7.96587	7.63326	5.34649	7.68256	4.46106	6.50892	6.8867
2712632	TFRC	transferrin receptor (p90, CD71)	1.79124	up	0.00365779	0.0344105	7.62439	6.33119	8.05207	7.57738	8.8296	4.47906	6.73076	5.18249	6.45154	6.61458
2644155	NCK1	NCK adaptor protein 1	1.22005	up	0.00365819	0.0344105	7.48563	6.55109	6.74017	7.52715	7.98187	6.09842	6.547	5.09204	6.27855	6.16966
2869438	NUDT12	nudix (nucleoside diphosphate linked moiety X)-type motif 12	1.58518	up	0.00366834	0.0344559	6.51053	6.98022	5.08529	6.92551	7.27961	4.11466	5.82055	4.28153	4.95537	5.68317
3996430	FAM50A	family with sequence similarity 50, member A	1.15965	up	0.0036668	0.0344559	7.88973	7.18872	8.22198	7.61668	6.59174	6.66094	6.69154	5.69819	6.24988	6.41003
2380991	IARS2	isoleucyl-tRNA synthetase 2, mitochondrial	1.44027	up	0.00368877	0.0345529	7.08582	7.20234	6.9425	6.90467	7.8513	4.84652	6.59078	4.59682	6.25026	6.50091
3978424	TSR2	TSR2, 20S rRNA accumulation, homolog (S. cerevisiae)	1.25262	up	0.00368904	0.0345529	6.39514	6.36377	5.95258	7.02626	6.38958	5.54636	5.70651	3.8864	5.10089	5.62408
3571904	NPC2	Niemann-Pick disease, type C2	2.02963	up	0.00370148	0.0346547	8.64316	8.97282	9.41876	10.1355	7.03241	5.38394	7.78757	6.064	7.05685	7.76211
3867092	KDELR1	KDEL (Lys-Asp-Glu-Leu) endoplasmic reticulum protein retention receptor 1	2.24857	up	0.00370979	0.0346916	9.22091	9.26328	9.49443	8.89451	9.46888	5.62047	7.50259	4.78716	8.43654	8.75239
3662612	RSPRY1	ring finger and SPRY domain containing 1	1.33436	up	0.00371173	0.0346916	6.85221	6.96793	7.29151	6.96793	6.87982	5.18249	6.0595	4.27908	6.36433	6.40221
2868283	RIOK2	RIO kinase 2 (yeast)	1.12149	up	0.00370771	0.0346916	4.92516	5.55218	4.67881	5.29299	5.21291	3.79579	4.64626	3.02717	4.27883	4.30654
2484841	B3GNT2	UDP-GlcNAc:betaGal beta-1,3-N-acetylglucosaminyltransferase 2	1.51202	up	0.00371571	0.0347142	6.83759	7.21146	7.34736	7.49146	7.00739	5.51131	6.30934	3.86045	6.3735	6.28056
3613300	NIPA2	non imprinted in Prader-Willi/Angelman syndrome 2	1.07125	up	0.00371793	0.0347201	6.46491	6.46536	6.66944	6.62547	6.79799	5.52206	5.91381	4.42973	5.79616	6.00517
2748830	GUCY1A3	guanylate cyclase 1, soluble, alpha 3	1.62577	up	0.00372107	0.0347348	6.86888	7.70993	7.00678	8.84964	7.1634	5.18347	6.29567	4.84938	7.08868	6.05256
2838688	MAT2B	methionine adenosyltransferase II, beta	1.1189	up	0.00373208	0.0348227	6.67379	6.90421	7.06261	7.28952	7.32063	5.36714	6.43694	5.10933	6.1544	6.58846
2855285	SEPP1	selenoprotein P, plasma, 1	2.1844	up	0.00373748	0.0348436	5.95118	8.02227	7.66235	8.15462	7.09088	3.37342	6.51708	3.90866	5.79326	6.36685
2721777	PI4K2B	phosphatidylinositol 4-kinase type 2 beta	1.29531	up	0.00375139	0.0349336	6.92898	7.53808	8.22773	6.98501	7.17942	5.58505	6.65166	5.07681	6.35621	6.71297
3387413	FAM76B	family with sequence similarity 76, member B	1.12964	up	0.00375233	0.0349336	5.35045	5.43929	5.83744	5.37058	4.47614	4.97202	4.33978	3.58283	3.99513	3.93594
2892393	BPHL	biphenyl hydrolase-like (serine hydrolase)	1.16501	up	0.00375593	0.0349416	5.75306	5.48763	6.33734	5.48102	4.70806	4.3122	4.68026	3.64249	4.37648	4.93062
2318637	VAMP3	vesicle-associated membrane protein 3 (cellubrevin)	1.50053	up	0.00376598	0.0349729	7.97372	7.72255	7.86068	8.37411	8.12138	5.58132	6.71143	5.24083	7.6114	7.40479
3107342	PPM2C	pyruvate dehyrogenase phosphatase catalytic subunit 1	1.1669	up	0.00376166	0.0349729	7.30282	5.68342	6.34348	6.78033	6.84559	5.33133	5.76896	4.73393	5.90942	5.37749
2423597	DNTTIP2	deoxynucleotidyltransferase, terminal, interacting protein 2	1.27007	up	0.00376971	0.0349738	6.38501	6.16535	6.38501	6.42146	6.68959	4.79513	5.81807	3.81369	5.46099	5.80821
2601341	WDFY1	WD repeat and FYVE domain containing 1	1.04303	up	0.00378064	0.0350382	7.32263	7.32263	7.32263	7.49357	7.35721	5.61405	6.65048	5.67064	6.89291	6.77546
4022370	GPC4	glypican 4	1.81066	up	0.00378328	0.0350479	7.03106	8.76343	6.98237	7.02833	7.47508	4.94513	5.94865	4.04569	6.94221	6.34529
3717052	NF1	neurofibromin 1	1.17222	up	0.00379289	0.0351074	7.32341	7.00759	7.12679	6.66374	7.00881	5.40497	6.38591	4.77512	6.39014	6.3131
3911217	TMEPAI	prostate transmembrane protein, androgen induced 1	1.16158	up	0.00380981	0.0352052	7.04305	7.0561	7.76679	7.28323	7.20103	6.48451	5.68275	5.15942	6.95618	6.25944
3375862	MTA2	metastasis associated 1 family, member 2	1.57389	up	0.00381718	0.0352137	7.8831	7.50121	8.50922	8.01381	8.33252	5.92084	6.68003	4.88458	7.60599	7.27898
3626826	MYO1E	myosin IE	1.2566	up	0.00382936	0.0352769	7.2231	6.65581	7.45242	7.61775	7.86679	5.34056	6.60145	5.28379	6.65178	6.65529
2422517	ZNF644	zinc finger protein 644	1.13699	up	0.00383204	0.0352769	6.00019	6.37551	5.9522	6.05663	6.5543	4.52266	5.77698	4.18726	5.14541	5.62155
2600068	TUBA4A	tubulin, alpha 4a	1.65926	up	0.00383722	0.0352803	8.78214	8.36016	9.2571	8.81913	7.04021	6.59609	6.35858	5.6169	7.5156	7.87526
2914777	TTK	TTK protein kinase	1.17197	up	0.00383627	0.0352803	5.1797	3.69966	4.43061	3.74699	4.00967	3.22565	3.35881	2.22674	3.06157	3.334
3683050	SMG1	smg-1 homolog, phosphatidylinositol 3-kinase-related kinase (C. elegans)	1.00921	up	0.00384249	0.035314	6.41017	6.73669	6.4765	6.48438	7.30636	5.11855	6.37034	5.43878	5.7854	5.65496
3093259	RBM13	MAK16 homolog (S. cerevisiae)	1.11546	up	0.00384759	0.0353305	6.66285	6.49434	6.54661	6.54661	6.91813	5.08576	5.21995	4.86543	5.85041	6.56968
3250373	TSPAN15	tetraspanin 15	1.21283	up	0.00385623	0.035358	9.18154	8.59701	7.99181	8.56375	8.15461	6.79278	7.50891	6.37729	7.85521	7.89039
3376235	WDR74	WD repeat domain 74	1.11624	up	0.00385592	0.035358	7.477	6.91788	8.34137	7.5704	7.12949	6.40495	6.99991	5.715	6.48075	6.25434
3959918	TST	thiosulfate sulfurtransferase (rhodanese)	1.67304	up	0.0038593	0.0353651	8.57592	8.87092	8.44302	9.22583	7.54811	6.05101	7.8734	5.38139	7.28954	7.70327
3238761	MSRB2	methionine sulfoxide reductase B2	1.79522	up	0.0038858	0.0353899	7.84596	7.78238	8.62735	8.0338	6.36299	6.69534	6.24957	4.01145	6.41798	6.30203
3943207	YWHAH	tyrosine 3-monooxygenase/tryptophan 5-monooxygenase activation protein, eta polypeptide	1.62103	up	0.00387601	0.0353899	7.93221	7.46542	7.99363	8.71646	6.88254	4.79513	7.32866	5.57575	6.79441	6.39115
3250204	SUPV3L1	suppressor of var1, 3-like 1 (S. cerevisiae)	1.60613	up	0.00388326	0.0353899	7.69028	6.7106	6.97116	6.94841	6.93216	4.58491	6.29166	3.87148	6.2118	6.26209
3537557	MUDENG	MU-2/AP1M2 domain containing, death-inducing	1.53235	up	0.00388312	0.0353899	6.13694	6.54915	6.87523	6.63859	6.7149	3.98989	5.79199	3.7245	5.80618	5.9405
2566414	MGAT4A	mannosyl (alpha-1,3-)-glycoprotein beta-1,4-N-acetylglucosaminyltransferase, isozyme A	1.32166	up	0.00387754	0.0353899	4.75513	5.93925	6.36997	6.29557	5.95177	3.97348	4.96991	3.86318	4.47338	5.42345
3228007	SETX	senataxin	1.23082	up	0.00388041	0.0353899	7.29448	7.14669	6.77484	6.61106	7.23552	4.72491	6.60791	5.23259	6.27875	6.06432
3432267	TRAFD1	TRAF-type zinc finger domain containing 1	1.21253	up	0.00388612	0.0353899	6.43637	6.4591	6.40176	6.96164	7.41177	4.9723	5.79908	4.62632	6.214	5.99629
3027915	SSBP1	single-stranded DNA binding protein 1	1.13916	up	0.00387974	0.0353899	6.45824	6.53238	6.42388	6.75833	6.27941	4.83783	5.97906	4.43563	5.39842	6.10553
2709414	TBCCD1	TBCC domain containing 1	1.04132	up	0.00388497	0.0353899	5.99525	5.49849	5.34999	5.49551	6.13881	4.42687	4.87585	3.84131	4.96482	5.16258
3279575	RSU1	Ras suppressor protein 1	1.03932	up	0.00386646	0.0353899	8.0922	7.86876	8.06932	8.21815	7.5973	6.67296	6.88777	6.16309	7.714	7.21132
3442475	C1R	complement component 1, r subcomponent	1.79036	up	0.00389473	0.0354123	9.06088	8.62569	9.38988	10.3439	8.44929	6.58772	7.37485	5.9701	8.7573	8.22786
2413180	MAGOH	mago-nashi homolog, proliferation-associated (Drosophila)	1.1753	up	0.00389501	0.0354123	6.07763	5.68653	5.96612	7.01628	6.0567	4.61217	5.70052	4.17625	5.21549	5.22235
3901055	CD93	CD93 molecule	1.15102	up	0.0038943	0.0354123	6.8868	6.30501	7.32521	7.75136	6.82981	5.33348	5.72844	5.58574	6.68816	6.00729
2365119	MGST3	microsomal glutathione S-transferase 3	2.08149	up	0.00390462	0.0354557	9.72266	9.98533	10.6282	9.75143	7.56507	6.04105	8.78059	6.52559	7.67375	8.22423
2871821	TICAM2	toll-like receptor adaptor molecule 2	1.74226	up	0.00393201	0.0356016	7.2016	7.60786	7.04682	7.06177	7.13579	4.7658	5.71875	3.59194	6.50051	6.76553
3902743	C20orf112	chromosome 20 open reading frame 112	1.53607	up	0.00393015	0.0356016	5.50492	4.5706	4.93422	5.14812	6.42474	3.86741	3.66775	2.35085	4.36789	4.64837
2830946	CTNNA1	catenin (cadherin-associated protein), alpha 1, 102kDa	1.19799	up	0.00392886	0.0356016	8.33712	7.95331	7.98195	8.32515	7.61526	6.16688	7.28133	5.94841	7.16205	7.66416
2951087	NUDT3	nudix (nucleoside diphosphate linked moiety X)-type motif 3	1.00687	up	0.00392613	0.0356016	6.52209	6.52209	6.7541	6.76922	6.15415	5.3605	5.91287	4.67255	5.76094	5.98044
2372924	TROVE2	TROVE domain family, member 2	1.62008	up	0.00393384	0.0356035	7.11179	7.53128	7.11179	6.84555	7.70522	4.22811	6.37401	4.52196	6.58792	6.49323
3917155	USP16	ubiquitin specific peptidase 16	1.518	up	0.00394949	0.0357011	5.81865	7.50478	6.43204	6.73504	5.91444	4.38153	6.42248	4.18611	4.73741	5.08739
2950167	TAP2	transporter 2, ATP-binding cassette, sub-family B (MDR/TAP)	1.00253	up	0.00394881	0.0357011	7.26198	6.22362	6.82179	6.463	7.57355	5.98468	5.71313	5.60858	6.09549	5.92942
2409344	MED8	mediator complex subunit 8	1.22169	up	0.00395289	0.0357171	6.86069	6.91509	6.71683	6.94802	6.78791	5.33558	5.98858	4.34448	5.96064	6.4908
3107548	RBM35A	epithelial splicing regulatory protein 1	1.82881	up	0.0039578	0.0357286	8.86815	9.01897	8.97381	7.56248	9.21347	5.56773	7.75904	5.54425	7.54088	8.08095
2823745	SLC25A46	solute carrier family 25, member 46	1.50002	up	0.00396383	0.0357286	7.0893	7.45017	7.18847	7.86826	7.73032	5.17933	7.06722	4.57556	6.30494	6.69937
2685304	PROS1	protein S (alpha)	1.21238	up	0.00396509	0.0357286	7.73271	7.67093	7.82601	7.9579	6.99683	6.37946	6.33585	5.39518	7.44731	6.56466
3458337	STAT6	signal transducer and activator of transcription 6, interleukin-4 induced	1.13267	up	0.00395592	0.0357286	8.38003	8.03243	8.08293	8.531	8.07597	6.32666	7.43061	6.35761	7.86676	7.45737
3245682	MAPK8	mitogen-activated protein kinase 8	1.14292	up	0.00397129	0.035766	6.17239	5.94954	5.86409	6.10391	5.21604	5.16444	5.6326	4.2468	4.3341	4.21346
3326183	CAPRIN1	cell cycle associated protein 1	1.57909	up	0.00397373	0.0357733	9.02463	8.87598	9.25839	8.98465	8.97168	6.79246	8.26797	5.68467	8.15541	8.31938
3556556	DAD1	defender against cell death 1	2.48013	up	0.00398542	0.0358424	10.8638	10.807	11.4369	11.379	9.91188	6.0501	10.0702	6.67657	9.37251	9.82859
2475209	PPP1CB	protein phosphatase 1, catalytic subunit, beta isozyme	1.55777	up	0.00398629	0.0358424	8.73625	9.32478	9.20778	9.15109	8.89864	7.18227	8.54384	5.68562	8.18887	7.92908
2445141	RFWD2	ring finger and WD repeat domain 2	1.01689	up	0.00398917	0.0358537	5.47474	5.51133	5.68667	5.4865	5.51505	3.8375	5.02935	4.00648	4.51442	5.20212
2540317	PDIA6	protein disulfide isomerase family A, member 6	2.25148	up	0.00399393	0.0358667	10.6722	10.8819	11.1622	10.6512	10.6632	6.41278	9.57923	6.8568	9.76059	10.1638
3200648	ADFP	perilipin 2	1.33611	up	0.00399867	0.0358667	7.80477	6.71955	8.0445	8.78115	7.38658	6.25488	6.76448	5.52991	6.95155	6.55519
3227098	TOR1A	torsin family 1, member A (torsin A)	1.07872	up	0.00399877	0.0358667	6.91618	6.8536	6.90438	7.24185	6.43955	5.91053	5.92506	4.73628	6.03674	6.35334
2420521	SSX2IP	synovial sarcoma, X breakpoint 2 interacting protein	1.05512	up	0.00399653	0.0358667	3.69839	4.06008	3.70888	3.69839	4.54251	3.42855	3.08594	1.99313	2.87215	3.05286
4009288	HSD17B10	hydroxysteroid (17-beta) dehydrogenase 10	1.48572	up	0.0040114	0.0359206	9.08134	8.17459	8.62518	9.11426	7.89243	6.68173	7.89074	5.62203	7.48378	7.78094
3971329	MBTPS2	membrane-bound transcription factor peptidase, site 2	1.39473	up	0.00401508	0.0359206	6.39899	5.70674	5.51155	6.01128	6.68045	4.70906	4.855	3.16389	5.25685	5.35056
3413950	SPATS2	spermatogenesis associated, serine-rich 2	1.18917	up	0.0040155	0.0359206	6.86541	7.31655	6.79474	6.58338	6.92214	5.0329	6.39052	4.77089	6.03248	6.30956
2326496	DHDDS	dehydrodolichyl diphosphate synthase	1.14358	up	0.00401784	0.0359206	7.64523	7.70203	7.47242	7.46773	7.39425	5.70242	6.36285	5.64119	6.9515	7.30579
3708798	SENP3	SUMO1/sentrin/SMT3 specific peptidase 3	1.14498	up	0.00402567	0.0359614	6.77889	6.47976	6.98605	6.98904	6.01294	5.84443	5.54725	4.40715	5.78482	5.93813
2835792	GM2A	GM2 ganglioside activator	1.46834	up	0.00402925	0.0359741	8.23002	7.83021	8.20216	8.36637	7.94538	5.59999	6.71631	5.55764	7.57217	7.78629
3725481	UBE2Z	ubiquitin-conjugating enzyme E2Z	1.27298	up	0.00403035	0.0359741	8.51544	8.13561	8.08626	8.29684	8.26289	6.46451	7.15948	5.78613	7.56036	7.96164
2451309	JARID1B	lysine (K)-specific demethylase 5B	1.43441	up	0.00404421	0.0359972	7.98914	7.54091	8.02134	6.71528	7.68192	5.25349	6.44928	5.16032	6.76907	7.14436
2876479	H2AFY	H2A histone family, member Y	1.19842	up	0.00405274	0.0359987	7.92914	7.40856	8.21129	8.84034	7.345	7.24624	6.92627	5.91601	6.58094	7.07278
2836451	MFAP3	microfibrillar-associated protein 3	1.29503	up	0.00405483	0.0360028	6.09061	6.2743	6.16837	6.43338	6.9279	4.53737	5.58094	3.86739	5.84576	5.58791
3717870	TMEM98	transmembrane protein 98	1.35458	up	0.00406946	0.0361181	7.8829	8.68716	7.14936	8.18496	7.15043	5.92573	6.82086	5.51389	6.85738	7.16405
2438504	MRPL24	mitochondrial ribosomal protein L24	1.80865	up	0.00408651	0.0361858	9.03659	8.51732	8.64332	8.53226	8.23469	6.36157	7.45724	4.61262	7.37877	8.11074
3476265	EIF2B1	eukaryotic translation initiation factor 2B, subunit 1 alpha, 26kDa	1.5208	up	0.00408253	0.0361858	8.19506	8.01936	8.09074	8.40368	7.00603	5.75427	7.01419	5.00697	7.10617	7.22929
2562821	CHMP3	charged multivesicular body protein 3	1.51927	up	0.00408395	0.0361858	8.40303	8.82967	9.24483	8.60058	8.42354	6.10406	7.75267	5.94995	7.83791	8.26073
3454223	RACGAP1	Rac GTPase activating protein 1	1.21515	up	0.00408695	0.0361858	7.20125	5.86956	7.19688	7.35471	7.41036	5.97133	6.25055	5.17305	6.26731	5.29478
2642325	ATP2C1	ATPase, Ca++ transporting, type 2C, member 1	1.4424	up	0.00411725	0.0363809	7.24402	6.88075	6.96421	6.59806	8.11803	4.80788	6.13808	4.74181	6.2692	6.63612
3569401	RDH11	retinol dehydrogenase 11 (all-trans/9-cis/11-cis)	1.30427	up	0.00412067	0.0363965	6.91994	7.70121	7.2115	7.19074	6.99197	5.53898	6.51373	4.5256	6.48646	6.42925
3725392	CALCOCO2	calcium binding and coiled-coil domain 2	1.92853	up	0.00412804	0.0363982	8.50063	8.29097	7.97672	8.29097	8.26506	4.11974	7.04209	5.47942	7.50639	7.5341
3807370	DYM	dymeclin	1.46645	up	0.00412606	0.0363982	6.64082	7.0968	6.1497	6.67595	6.16664	3.68154	5.97631	4.38669	5.47545	5.87765
3426502	PLXNC1	plexin C1	1.11941	up	0.00412913	0.0363982	5.8603	5.49184	6.28068	6.99942	6.44324	4.98181	5.40457	4.47916	5.64857	4.9643
3239891	PDSS1	prenyl (decaprenyl) diphosphate synthase, subunit 1	1.32098	up	0.00413427	0.0364078	6.55088	6.655	8.39413	8.03506	7.83533	5.51628	6.65273	6.12166	6.38362	6.1912
2922715	FAM26E	family with sequence similarity 26, member E	1.23901	up	0.00413519	0.0364078	4.59076	4.93534	5.13745	6.45765	4.74086	4.19764	3.80222	3.26069	4.27629	4.13014
3402315	CD9	CD9 molecule	1.98321	up	0.00413837	0.0364213	8.74492	8.55295	8.61758	9.67177	9.70118	6.01856	7.33845	5.30455	8.97382	7.73695
3044753	LSM5	LSM5 homolog, U6 small nuclear RNA associated (S. cerevisiae)	1.30004	up	0.00414875	0.0364981	4.6666	5.54977	5.31403	5.65014	4.02616	3.80784	4.23431	2.84798	3.46325	4.35313
3906942	SERINC3	serine incorporator 3	2.06976	up	0.00416269	0.0365622	9.98112	9.4654	9.57289	9.79986	9.74702	5.77827	8.32036	6.02017	9.1628	8.93591
3190659	SET	SET nuclear oncogene	1.74455	up	0.00415878	0.0365622	9.36293	8.90037	9.41906	10.4165	9.69889	6.79052	8.91639	6.2325	8.40235	8.73324
2458701	ACBD3	acyl-CoA binding domain containing 3	1.59411	up	0.00416217	0.0365622	8.30813	8.55959	8.30813	7.94225	8.43527	5.67477	7.30045	5.22124	7.67936	7.70698
3608113	IQGAP1	IQ motif containing GTPase activating protein 1	1.57516	up	0.00416129	0.0365622	8.50966	8.4772	9.11775	8.14004	8.28269	5.2182	7.59771	6.34507	7.68825	7.80232
3319840	IPO7	importin 7	1.8344	up	0.0041647	0.0365653	7.54922	7.50636	7.66422	7.81507	7.42947	4.16296	6.631	4.2676	6.7165	7.01428
2383726	ARF1	ADP-ribosylation factor 1	1.86692	up	0.00416849	0.036584	10.7999	10.5652	10.8737	10.6069	10.1617	7.20575	9.4537	7.16639	9.85443	9.99246
2336271	BTF3L4	basic transcription factor 3-like 4	2.36823	up	0.00417481	0.0365957	9.47234	9.76314	8.82943	8.91073	8.86057	4.20999	7.57608	5.51481	8.32075	8.37344
3563372	C14orf104	dynein, axonemal, assembly factor 2	1.16722	up	0.00417455	0.0365957	4.85862	5.75138	5.91127	5.56811	5.03749	4.56447	4.65087	3.20298	4.12508	4.74736
3403077	C12orf57	chromosome 12 open reading frame 57	2.02642	up	0.00418187	0.0366138	8.26685	9.52916	9.20932	9.48151	7.43202	6.20951	6.97131	4.78693	8.02145	7.79755
2363424	UFC1	ubiquitin-fold modifier conjugating enzyme 1	1.35509	up	0.00419143	0.0366393	8.17387	8.49539	8.80308	8.45174	8.0955	6.32294	7.59626	5.83214	7.42832	8.06447
2442103	ALDH9A1	aldehyde dehydrogenase 9 family, member A1	1.2973	up	0.00418693	0.0366393	7.31291	7.54279	7.43833	7.66768	7.77665	5.72152	6.65793	4.93932	6.82472	7.10835
3927226	APP	amyloid beta (A4) precursor protein	2.0571	up	0.00421039	0.0367612	10.5865	10.6963	10.4886	10.3348	9.94009	7.01699	8.97707	6.32751	10.0714	9.36777
2899206	HIST1H2BF	histone cluster 1, H2bf	1.65586	up	0.00421728	0.0367776	9.72087	8.35215	10.183	9.30217	7.26622	8.0694	7.37903	7.30776	6.78363	7.0053
2344542	BXDC5	ribosome production factor 1 homolog (S. cerevisiae)	1.3679	up	0.00421726	0.0367776	6.16815	6.37078	6.28415	6.52823	6.81254	4.73454	5.61319	3.57775	5.35799	6.04088
3476130	SBNO1	strawberry notch homolog 1 (Drosophila)	1.14597	up	0.00421433	0.0367776	6.54419	6.76747	6.92972	6.54419	7.51629	5.27446	6.47363	4.84789	6.05885	5.91721
3690154	NETO2	neuropilin (NRP) and tolloid (TLL)-like 2	1.26247	up	0.00422063	0.0367922	5.26503	5.20681	6.98304	5.93758	5.71218	4.86983	5.03194	3.70108	4.62506	4.56437
2719617	BST1	bone marrow stromal cell antigen 1	1.03816	up	0.0042239	0.0368061	6.01897	6.11912	6.74723	6.96244	6.75539	6.16393	5.05513	5.07224	5.80122	5.31984
2844203	CANX	calnexin	2.14329	up	0.00423175	0.0368083	10.301	10.2974	10.5692	10.1597	9.83921	6.01293	9.42211	6.50274	9.11065	9.40168
3379390	SUV420H1	suppressor of variegation 4-20 homolog 1 (Drosophila)	1.09923	up	0.00423044	0.0368083	5.72459	6.90801	6.10932	6.37204	6.66035	4.89948	5.76667	4.49197	5.65117	5.46888
3690084	DNAJA2	DnaJ (Hsp40) homolog, subfamily A, member 2	1.66999	up	0.00424348	0.03686	7.04651	7.26938	7.48734	7.49484	7.51493	5.18911	6.53615	3.68899	6.549	6.49982
2636125	CD200	CD200 molecule	1.22572	up	0.0042466	0.0368726	6.18415	5.22559	6.08999	5.84959	5.0598	4.71956	3.79902	3.67564	5.16401	4.92229
2510485	RIF1	RAP1 interacting factor homolog (yeast)	1.13189	up	0.004251	0.0368962	5.80929	6.15359	5.91384	5.47721	6.47035	4.28448	5.37424	4.01297	5.04844	5.44471
3532313	SRP54	signal recognition particle 54kDa	1.66455	up	0.00426023	0.0369445	6.80763	6.91278	7.46228	6.81935	7.05294	3.79055	6.08668	4.26613	5.93338	6.6555
2810764	GAPT	GRB2-binding adaptor protein, transmembrane	1.35254	up	0.0042616	0.0369445	4.14992	4.99518	5.04409	5.69425	4.16301	3.72827	3.64218	2.21735	4.10395	3.59203
3401756	C12orf5	chromosome 12 open reading frame 5	1.69271	up	0.00426905	0.0369453	4.7228	4.44899	5.18523	7.4092	5.01735	3.72865	4.09256	2.72264	3.93232	3.84384
3332298	MS4A4A	membrane-spanning 4-domains, subfamily A, member 4	1.5959	up	0.00426828	0.0369453	5.12059	4.07469	5.38847	6.16865	5.95901	3.92012	3.06495	2.63629	4.77545	4.33512
3048749	DDX56	DEAD (Asp-Glu-Ala-Asp) box polypeptide 56	1.09127	up	0.00427009	0.0369453	7.56414	6.85456	7.71923	7.36282	6.2154	5.78873	6.03674	5.63892	6.3286	6.46682
3679533	CARHSP1	calcium regulated heat stable protein 1, 24kDa	1.02418	up	0.00426485	0.0369453	7.22046	6.55944	6.80125	7.86303	7.06375	6.30253	6.51637	5.50232	5.91669	6.14913
2641263	RAB7A	RAB7A, member RAS oncogene family	1.85242	up	0.00428369	0.0370194	9.32558	8.87176	8.68925	8.83197	9.22439	5.80657	7.21683	5.60178	8.32069	8.73498
2695941	TOPBP1	topoisomerase (DNA) II binding protein 1	1.03656	up	0.00428708	0.0370341	6.63449	6.02493	6.02493	5.90342	6.66378	4.60793	5.74364	4.75454	5.23668	5.72595
3724969	PNPO	pyridoxamine 5'-phosphate oxidase	1.6871	up	0.00429707	0.037088	8.2985	7.57898	8.18993	7.4178	7.44157	5.3513	6.60083	4.32324	7.09813	7.11779
3830530	TMEM147	transmembrane protein 147	1.17274	up	0.00430059	0.037088	8.10848	7.73953	7.83458	7.83359	8.12579	6.05393	7.07403	5.84306	7.14579	7.66146
2902958	C4A	complement component 4A (Rodgers blood group)	1.41259	up	0.00432539	0.0372481	8.01586	6.85726	8.36499	8.25636	7.48098	6.3787	6.56725	4.98312	7.04526	6.93817
3531479	ARHGAP5	Rho GTPase activating protein 5	1.23113	up	0.0043305	0.0372775	7.64211	7.58219	7.43744	7.13705	7.0981	5.57765	6.99637	5.04408	6.75771	6.36541
3771297	SRP68	signal recognition particle 68kDa	1.53672	up	0.00433581	0.0372941	7.81243	7.65584	7.81243	7.87314	7.46276	4.81737	6.74914	5.08265	7.06704	7.21679
3204285	CCL19	chemokine (C-C motif) ligand 19	1.60158	up	0.00433973	0.0373132	6.611	7.59941	8.29453	8.57285	6.32424	6.39897	6.51345	4.8069	5.56062	6.11416
3375518	C11orf10	chromosome 11 open reading frame 10	1.88865	up	0.00434327	0.0373227	8.90279	9.014	9.38891	9.48353	7.43783	6.0792	8.13956	5.27093	7.38824	7.90586
3775686	USP14	ubiquitin specific peptidase 14 (tRNA-guanine transglycosylase)	1.45545	up	0.00434422	0.0373227	6.79107	6.46843	7.12755	6.98113	6.76468	4.33467	6.1235	4.13024	5.94143	6.32575
3146565	RNF19A	ring finger protein 19A	1.43483	up	0.00434616	0.0373247	6.51737	6.68549	7.46041	6.90914	8.29868	4.78207	6.83122	5.32172	6.08664	5.67528
2642791	DNAJC13	DnaJ (Hsp40) homolog, subfamily C, member 13	1.39681	up	0.00435289	0.0373622	7.06102	6.79907	6.05526	6.08696	7.07783	4.13249	5.74774	4.38317	5.82087	6.01183
2952065	PPIL1	peptidylprolyl isomerase (cyclophilin)-like 1	1.16204	up	0.00435548	0.0373622	7.34561	6.83038	7.9698	7.05331	6.74408	5.89374	5.68922	5.27578	6.48276	6.79148
3907190	SLPI	secretory leukocyte peptidase inhibitor	2.76297	up	0.00436263	0.0373677	10.9251	10.7446	10.4865	7.11259	8.20107	5.04824	6.87707	5.46406	7.84617	8.41944
2638789	CD86	CD86 molecule	1.46734	up	0.00436131	0.0373677	5.33507	4.20076	5.78533	6.24414	5.63648	4.93471	3.66841	2.89625	4.46117	3.90455
3267455	SEC23IP	SEC23 interacting protein	1.45046	up	0.00436209	0.0373677	7.89788	8.11301	7.81503	7.69099	8.31004	5.34112	7.00609	5.42266	7.39782	7.40696
3782166	IMPACT	Impact homolog (mouse)	1.25732	up	0.00436755	0.0373917	5.89491	6.50834	4.9672	6.3746	5.71509	3.92539	5.31241	3.97909	5.02508	4.93155
3869714	ZNF320	zinc finger protein 320	1.07948	up	0.00437026	0.0374004	3.58376	3.9497	3.50778	4.08558	3.97446	2.75736	2.67454	1.70227	3.26681	3.30289
2411228	STIL	SCL/TAL1 interrupting locus	1.15022	up	0.0043726	0.0374059	4.86733	3.9574	4.55919	3.9574	5.38075	3.71821	3.50517	2.57329	3.71901	3.45532
3628994	PPIB	peptidylprolyl isomerase B (cyclophilin B)	1.50848	up	0.00437636	0.037409	9.73764	9.71487	9.61771	9.66459	9.01191	6.75765	8.67588	6.94811	8.91606	8.90663
2427930	WDR77	WD repeat domain 77	1.46536	up	0.00437518	0.037409	7.88394	7.18718	8.22443	7.71516	7.38871	5.89618	7.12026	4.59491	6.64105	6.82018
3926138	C21orf91	chromosome 21 open reading frame 91	1.33803	up	0.00438236	0.03743	5.8385	6.43082	6.11187	6.14668	5.72468	4.62549	4.89983	3.19899	5.19797	5.64012
3051655	ECOP	vesicular, overexpressed in cancer, prosurvival protein 1	1.12691	up	0.00438383	0.03743	7.64901	7.46261	7.98074	7.686	7.06854	5.88369	6.59651	5.62562	6.90618	7.20036
3130113	GTF2E2	general transcription factor IIE, polypeptide 2, beta 34kDa	1.06579	up	0.00438464	0.03743	6.34658	5.67858	6.16236	6.20441	5.49465	4.7534	5.54245	4.04018	4.94773	5.27386
3220977	ROD1	polypyrimidine tract binding protein 3	1.9891	up	0.00439553	0.037471	9.69474	9.46068	9.87679	9.30081	9.3618	6.54416	8.3738	5.29592	8.78584	8.74958
3718682	AP2B1	adaptor-related protein complex 2, beta 1 subunit	1.88808	up	0.00439397	0.037471	8.52175	8.139	10.5973	8.31873	8.26673	6.30508	7.41063	5.29214	7.93912	7.45621
3921068	ETS2	v-ets erythroblastosis virus E26 oncogene homolog 2 (avian)	1.80486	up	0.004414	0.0375557	8.34833	7.33041	9.08014	9.52073	7.8609	5.68255	7.23945	5.31544	7.94604	6.93271
3904226	RBM39	RNA binding motif protein 39	1.12166	up	0.0044127	0.0375557	8.01561	7.79909	7.76957	8.06385	7.65668	5.92424	7.88762	6.40239	6.71118	6.77106
3513883	KPNA3	karyopherin alpha 3 (importin alpha 4)	1.3898	up	0.0044158	0.0375565	6.75598	6.64326	7.95941	7.27702	6.7205	5.28451	6.05702	4.36898	6.28069	6.41598
3414846	DAZAP2	DAZ associated protein 2	2.20362	up	0.00441751	0.0375565	10.6969	10.1585	10.2882	10.2578	10.1576	6.6302	8.5326	5.93479	9.92521	9.51807
3371114	SYT13	synaptotagmin XIII	1.39117	up	0.00443629	0.0376435	7.30475	6.15462	5.77771	6.65839	6.51215	4.84296	5.79146	3.77715	5.19109	5.84912
2727793	TMEM165	transmembrane protein 165	1.30037	up	0.00444308	0.037649	7.25525	7.39489	7.47667	8.21815	8.25374	5.60794	6.96087	5.48303	6.98288	7.06214
2863049	C5orf37	POC5 centriolar protein homolog (Chlamydomonas)	1.11809	up	0.00444649	0.0376575	5.979	5.80669	5.76289	5.82849	5.13899	4.69299	5.24307	3.45883	4.75882	4.7719
3133345	SLC20A2	solute carrier family 20 (phosphate transporter), member 2	1.38793	up	0.00445242	0.0376724	7.40778	6.93794	7.81602	7.3257	7.25903	5.82991	6.06075	4.3966	6.813	6.70656
3573078	C14orf133	chromosome 14 open reading frame 133	1.23141	up	0.00445421	0.0376724	6.75891	6.8496	7.14243	6.6778	6.28463	5.19622	5.90382	4.2436	6.00948	6.20319
3701384	C16orf61	chromosome 16 open reading frame 61	1.76992	up	0.0044618	0.0377001	6.626	6.34977	6.96948	6.85316	5.38623	3.24048	6.07113	3.74148	4.53869	5.74329
3269280	KIAA0157	family with sequence similarity 175, member B	1.32458	up	0.00446102	0.0377001	6.05281	6.38911	6.46863	6.67765	6.4175	5.39687	5.19445	3.45448	5.74362	5.59337
3355021	FAM118B	family with sequence similarity 118, member B	1.41795	up	0.00446593	0.0377205	6.77501	8.04447	6.74632	7.425	6.93045	5.27513	6.726	4.54115	5.80359	6.48566
2656569	DNAJB11	DnaJ (Hsp40) homolog, subfamily B, member 11	1.14716	up	0.00448479	0.0378362	8.25896	7.81982	8.14853	7.65484	8.42333	5.91861	7.44501	6.60971	6.88564	7.71073
3693837	GOT2	glutamic-oxaloacetic transaminase 2, mitochondrial (aspartate aminotransferase 2)	2.34865	up	0.00449486	0.0378921	10.5359	9.93759	10.8271	10.6273	8.06364	6.46834	9.02168	5.65765	8.01469	9.08596
3421523	YEATS4	YEATS domain containing 4	1.51581	up	0.00451575	0.0380163	6.69369	6.2699	6.86734	7.35805	8.37833	5.3098	6.71579	4.50903	5.50827	5.94539
2360677	EFNA1	ephrin-A1	1.18407	up	0.00451261	0.0380163	8.67766	7.11919	7.90297	7.23323	7.16898	6.59143	6.30468	5.69768	6.71219	6.87569
3850501	LOC147727	uncharacterized LOC147727	1.01802	up	0.00451545	0.0380163	4.34362	4.81848	4.73551	4.94821	4.93128	4.11438	4.14788	3.70309	3.97819	2.74346
2950714	CUTA	cutA divalent cation tolerance homolog (E. coli)	1.91066	up	0.00452531	0.0380345	10.5495	10.201	10.6969	9.77227	8.58864	6.89416	8.48946	6.56001	8.90643	9.40495
2991233	AHR	aryl hydrocarbon receptor	1.80972	up	0.00452683	0.0380345	7.91457	7.19432	7.45034	7.66541	8.31913	4.26654	6.64951	4.58909	7.0031	6.98693
2742224	SPRY1	sprouty homolog 1, antagonist of FGF signaling (Drosophila)	1.36456	up	0.00452783	0.0380345	7.55719	7.09744	6.92146	7.20468	6.64736	4.44849	6.07402	5.07651	6.78458	6.22175
3260586	SCD	stearoyl-CoA desaturase (delta-9-desaturase)	1.72032	up	0.00453735	0.0380397	6.58116	8.19136	7.89559	6.0452	8.03032	5.10329	6.09444	4.35645	5.83194	6.75594
3354764	STT3A	STT3, subunit of the oligosaccharyltransferase complex, homolog A (S. cerevisiae)	1.54568	up	0.00453828	0.0380397	8.87643	9.29174	8.45165	8.86664	9.64203	6.41865	8.21381	6.17457	8.28232	8.31073
2421753	GTF2B	general transcription factor IIB	1.38068	up	0.0045513	0.0381053	6.35834	6.45421	5.89657	5.81497	6.65017	3.98768	4.96664	3.80748	5.50247	6.00659
2431031	HMGCS2	3-hydroxy-3-methylglutaryl-CoA synthase 2 (mitochondrial)	1.68618	up	0.00457109	0.0381864	8.43055	9.00663	7.4759	8.72566	9.86723	6.47221	7.15963	5.67625	7.55017	8.21678
2695393	MRPL3	mitochondrial ribosomal protein L3	1.46537	up	0.00456589	0.0381864	8.87236	8.88958	8.88873	9.30251	9.14902	6.97155	8.44266	5.958	7.90763	8.49552
3286286	HNRPF	heterogeneous nuclear ribonucleoprotein F	1.41688	up	0.00456704	0.0381864	8.80557	8.17869	8.60127	8.79422	8.8225	6.10126	7.5036	6.20673	8.28607	8.02018
3952543	SLC25A1	solute carrier family 25 (mitochondrial carrier; citrate transporter), member 1	1.39702	up	0.00457939	0.0382241	8.16953	8.01057	8.33951	7.98365	7.04803	6.02433	6.83646	5.1749	7.25245	7.27804
2357996	VPS45	vacuolar protein sorting 45 homolog (S. cerevisiae)	1.05191	up	0.00457904	0.0382241	6.47211	6.6411	6.42933	6.61294	6.65856	4.96519	6.02479	4.63461	5.84127	6.08865
2382336	FBXO28	F-box protein 28	1.63519	up	0.00458492	0.0382558	7.24985	7.33426	7.67839	6.96526	6.88161	5.012	6.02718	3.73108	6.45824	6.70491
3559690	HEATR5A	HEAT repeat containing 5A	1.2939	up	0.00458679	0.0382569	3.78605	4.50677	3.80883	3.90242	2.90372	3.07762	3.25954	1.4036	2.37681	2.32075
3833093	TIMM50	translocase of inner mitochondrial membrane 50 homolog (S. cerevisiae)	1.23396	up	0.00461387	0.0384536	7.73185	7.55992	8.0914	7.90111	6.77825	6.44382	6.69106	5.1452	6.69858	6.91405
3764384	SUPT4H1	suppressor of Ty 4 homolog 1 (S. cerevisiae)	1.53212	up	0.00461925	0.0384791	7.43707	7.59709	7.74966	8.46841	7.31737	5.14966	6.87544	4.90726	6.70901	7.26764
3948754	ATXN10	ataxin 10	1.70674	up	0.00462232	0.0384803	7.91301	7.98407	7.97323	8.37928	7.7725	4.95316	7.46337	4.78613	7.05926	7.22646
3439305	ZNF84	zinc finger protein 84	1.00191	up	0.00464596	0.0385635	5.34234	5.92932	5.1027	5.34234	4.42244	3.88055	4.64249	4.37159	4.04533	4.1896
2456746	EPRS	glutamyl-prolyl-tRNA synthetase	1.57387	up	0.00466325	0.0386036	7.41549	7.73465	7.826	6.9872	8.00167	4.8416	6.51673	4.75835	6.76792	7.21109
2405312	RNF19B	ring finger protein 19B	1.27561	up	0.00466424	0.0386036	7.77893	7.27597	7.8736	7.34123	7.51749	6.72428	6.22397	4.81397	7.08927	6.55767
[truncated: 550 more rows]
