# Supplementary material for: Altered Expression of Hypoxia-Inducible Factor-1α (HIF-1α) and Its Regulatory Genes in Gastric Cancer Tissues
Source: PLoS One. 2014 Jun 13;9(6):e99835. doi: 10.1371/journal.pone.0099835 (PMC4057318; doi:10.1371/journal.pone.0099835)
Supplement: Table S3 — Summary of these82 differentially expressed genes in the TF-regulatory network in gastric cancer tissues. (XLSX) [file pone.0099835.s004.xlsx]

## Sheet: Sheet1
here shows the 82 differential genes in TF-gene regulatory network
the first five genes are key transcription factors in the TF-gene regulatory network
AccID	Gene Symbol	Description	Log2FC	Style	P-Value	FDR	C_1	C_2	C_3	C_4	C_5	N_1	N_2	N_3	N_4	N_5
3539070	HIF-1α	hypoxia inducible factor 1, alpha subunit (basic helix-loop-helix transcription factor)	2.37477	up	0.000499536	0.0162629	8.82131	8.63442	9.13535	8.48783	8.31949	5.03747	7.05585	4.6415	7.48968	7.30008
2737717	NFκB1	nuclear factor of kappa light polypeptide gene enhancer in B-cells 1	1.23986	up	0.00186583	0.026021	6.95686	7.07448	7.2448	6.90871	7.62675	5.5738	5.8418	5.07491	6.7396	6.3822
3758317	BRCA1	breast cancer 1, early onset	1.06049	up	0.00181009	0.0256218	4.77031	3.89567	4.45594	3.93739	4.40432	3.63322	3.32437	2.64225	3.41895	3.14241
3757840	STAT3	signal transducer and activator of transcription 3 (acute-phase response factor)	1.95689	up	0.00348367	0.0337001	10.0776	9.60053	9.90998	9.85495	9.39814	6.42318	8.39362	6.09666	9.39044	8.75287
2592268	STAT1	signal transducer and activator of transcription 1, 91kDa	2.09786	up	5.65378e-05	0.00884159	8.94183	8.90972	8.94728	8.59321	9.02006	5.64388	7.7489	6.20761	7.34305	6.97939
2948887	HLA-C	major histocompatibility complex, class I, C	2.59046	up	4.32868e-06	0.00457368	10.3248	9.06196	10.0924	10.0868	9.54629	6.28411	7.90605	6.93966	7.7006	7.32953
3388807	MMP1	matrix metallopeptidase 1 (interstitial collagenase)	2.88804	up	1.41272e-05	0.00614076	6.66115	6.94924	7.93878	9.23471	7.34726	5.1319	4.82356	4.05194	4.54501	5.13851
2903285	PSMB9	proteasome (prosome, macropain) subunit, beta type, 9 (large multifunctional peptidase 2)	2.64196	up	2.15729e-05	0.00719457	10.1391	8.1771	10.6224	9.88458	9.52997	6.41447	7.56334	6.6018	7.29318	7.2705
3982462	PGK1	phosphoglycerate kinase 1	2.68304	up	2.26978e-05	0.00731346	10.8836	10.0543	11.1259	11.5508	9.72533	6.86015	8.94266	7.78311	8.02022	8.31859
3443868	CD69	CD69 molecule	2.22136	up	3.27882e-05	0.00793079	5.79221	6.94917	8.07089	7.45458	6.86708	4.48881	4.7016	4.78291	5.09145	4.96235
3976341	TIMP1	TIMP metallopeptidase inhibitor 1	3.50634	up	3.9271e-05	0.00832587	11.2194	10.2387	11.9422	12.6038	9.26968	7.26472	8.38693	6.30921	8.37571	7.40548
2773958	CXCL10	chemokine (C-X-C motif) ligand 10	2.87355	up	4.60981e-05	0.00867606	7.24207	5.6084	6.87683	5.80808	7.79858	2.93289	3.77233	3.21718	5.20038	3.84341
3577612	SERPINA1	serpin peptidase inhibitor, clade A (alpha-1 antiproteinase, antitrypsin), member 1	3.2672	up	7.8389e-05	0.00891001	9.81878	9.99395	9.54898	9.25279	7.68087	6.24253	6.0715	3.79287	6.87422	6.97825
2950214	TAP1	transporter 1, ATP-binding cassette, sub-family B (MDR/TAP)	2.02658	up	9.268e-05	0.00940083	9.25208	7.5054	9.29019	8.43504	9.05313	6.40539	7.00861	6.04083	7.23257	6.71554
3329343	MDK	midkine (neurite growth-promoting factor 2)	1.783	up	0.000114758	0.0101501	9.31787	7.43829	8.45003	8.47739	8.70556	6.31906	6.44005	6.73567	7.19206	6.78728
2926802	MYB	v-myb myeloblastosis viral oncogene homolog (avian)	1.90883	up	0.00013815	0.0109777	5.45798	5.60493	7.33688	6.4485	6.34779	4.38018	4.27923	3.70688	4.91983	4.36582
2372211	PLA2G4A	phospholipase A2, group IVA (cytosolic, calcium-dependent)	1.91294	up	0.000143604	0.0111199	5.59334	5.04072	5.48644	4.46436	5.96087	4.23226	3.39354	2.3881	3.5801	3.38707
3124537	CTSB	cathepsin B	2.75523	up	0.00016303	0.0114699	10.3533	9.47568	10.5643	10.6581	9.79474	5.83678	7.7604	6.26053	8.99881	8.21342
2915828	NT5E	5'-nucleotidase, ecto (CD73)	2.42912	up	0.000165438	0.0114699	7.50018	8.03221	7.29268	5.94628	6.27591	4.18039	4.40254	3.43678	5.544	5.33794
3106243	RIPK2	receptor-interacting serine-threonine kinase 2	1.80076	up	0.000178075	0.0119739	5.87527	5.87527	6.26448	5.87527	7.01121	4.54163	4.41984	3.24561	4.728	4.96262
2731381	CXCL1	chemokine (C-X-C motif) ligand 1 (melanoma growth stimulating activity, alpha)	2.77402	up	0.00019801	0.0125464	9.85925	6.80991	9.12947	8.85641	9.09782	6.79856	5.98535	4.70338	6.91328	5.48217
3432514	OAS2	2'-5'-oligoadenylate synthetase 2, 69/71kDa	2.05219	up	0.000260471	0.0132517	7.76007	8.11409	6.77822	5.99478	7.49341	4.69152	5.12292	4.47639	6.03237	5.5564
3020646	CFTR	cystic fibrosis transmembrane conductance regulator (ATP-binding cassette sub-family C, member 7)	2.89298	up	0.000281481	0.0135427	7.09618	8.95253	5.79653	4.83097	7.04109	4.55863	3.86633	3.32923	3.86498	3.63322
3337168	GSTP1	glutathione S-transferase pi 1	2.29251	up	0.000381724	0.0147406	10.5169	9.44069	10.2616	10.7541	8.69464	6.53455	8.24048	6.66466	8.22197	8.54364
2408189	PPT1	palmitoyl-protein thioesterase 1	2.37747	up	0.000387611	0.014812	8.65844	8.67453	8.93054	9.10805	8.54186	4.99156	6.55565	5.13554	7.3817	7.96159
3973839	CYBB	cytochrome b-245, beta polypeptide	2.57442	up	0.000409059	0.015068	9.22143	8.30707	9.65928	9.64231	9.68599	5.78773	6.94952	5.02547	8.52248	7.35877
2468622	ID2	inhibitor of DNA binding 2, dominant negative helix-loop-helix protein	1.47192	up	0.000490595	0.0161412	8.88358	8.44911	8.40731	8.17164	7.6539	6.79761	6.53081	6.13619	7.11959	7.62173
2867836	GLRX	glutaredoxin (thioltransferase)	1.52	up	0.000496526	0.0162629	6.44135	6.00098	6.05686	5.34042	5.06405	4.52062	4.5212	3.40237	4.17101	4.68846
3918447	IFNAR2	interferon (alpha, beta and omega) receptor 2	1.31723	up	0.000502442	0.0162629	5.67082	5.96168	6.3851	6.36693	6.43244	4.32393	5.22231	4.31542	5.3229	5.04629
2945645	TTRAP	tyrosyl-DNA phosphodiesterase 2	1.76981	up	0.000520992	0.0164764	7.77689	8.2029	8.20088	8.47029	8.07474	5.29191	7.27014	5.46463	6.75504	7.09492
3257098	FAS	Fas (TNF receptor superfamily, member 6)	1.24664	up	0.000632051	0.0178435	6.07948	6.37386	6.61199	6.73418	5.78501	5.73104	5.04844	5.05113	4.87126	4.64946
3896200	PCNA	proliferating cell nuclear antigen	1.88159	up	0.000650133	0.0179775	8.15805	6.46732	7.88515	9.11204	8.38468	5.85539	6.65208	5.46547	6.5042	6.12213
2440943	FCGR3A	Fc fragment of IgG, low affinity IIIa, receptor (CD16a)	2.28189	up	0.000736328	0.018377	6.85569	6.13698	8.01484	8.14557	6.7464	4.91879	4.71585	3.16518	5.91534	5.77485
3249587	SIRT1	sirtuin 1	1.36515	up	0.000829378	0.0192654	7.07256	6.727	6.727	6.727	6.87696	4.89535	6.09129	4.60678	6.13447	5.57686
3885464	TOP1	topoisomerase (DNA) I	1.56379	up	0.000878301	0.0195452	8.36061	7.67986	8.45679	8.13877	7.68426	5.36775	7.14656	5.94058	6.89051	7.15594
3389273	CASP4	caspase 4, apoptosis-related cysteine peptidase	1.51048	up	0.00088986	0.0195452	7.63643	7.38374	7.64716	7.87982	7.57932	5.20323	6.87561	5.23475	6.58853	6.67193
3020343	MET	met proto-oncogene (hepatocyte growth factor receptor)	1.49147	up	0.000975034	0.0202086	7.58579	6.89529	7.03235	6.65807	7.09522	5.18093	5.89654	4.46138	5.7876	6.48289
3762198	COL1A1	collagen, type I, alpha 1	1.63426	up	0.00104247	0.020822	9.96241	8.87373	10.539	10.2697	8.36297	7.63175	7.95906	7.85737	8.30386	8.08448
2902326	HLA-A	major histocompatibility complex, class I, A	1.56414	up	0.00104789	0.0208734	8.20922	6.5519	8.43455	7.49247	7.6009	6.39088	6.10931	5.17181	6.56823	6.22812
3322775	LDHA	lactate dehydrogenase A	1.89983	up	0.0010628	0.0209629	11.1645	10.7319	11.6734	11.7397	10.5185	9.52262	9.8987	7.48324	10.152	9.27231
3013054	COL1A2	collagen, type I, alpha 2	1.58247	up	0.00113213	0.0212963	9.58857	8.98351	10.2106	10.4348	8.42498	7.36942	7.89058	7.75845	8.49578	8.2159
2828856	HSPA4	heat shock 70kDa protein 4	1.7965	up	0.00124884	0.0221531	7.42518	6.99485	7.15728	7.3405	8.09399	4.87448	6.18982	4.16453	6.0687	6.73177
2395490	ENO1	enolase 1, (alpha)	2.5789	up	0.00144656	0.0237021	11.4492	9.60311	11.5107	11.4973	11.1404	7.26337	9.51398	6.29308	9.71936	9.51648
2400027	PLA2G2A	phospholipase A2, group IIA (platelets, synovial fluid)	1.7963	up	0.00147209	0.0237631	7.64979	7.30105	6.90398	7.49669	5.23626	5.84999	5.01314	4.13502	5.29199	5.31611
2748346	TLR2	toll-like receptor 2	1.12118	up	0.00155965	0.0244258	5.32464	5.27217	5.32464	6.48143	5.46451	4.5512	4.30876	4.11568	4.76787	4.51798
3468345	IGF1	insulin-like growth factor 1 (somatomedin C)	1.59664	up	0.0015991	0.0246138	7.20814	7.94886	8.50048	9.18777	7.51693	7.12021	6.37095	5.7023	7.1231	6.06246
2458773	PARP1	poly (ADP-ribose) polymerase 1	1.23054	up	0.00174519	0.0253275	6.77245	6.73669	7.00159	6.7461	7.24375	5.12936	5.82707	4.84807	6.13377	6.40962
3098977	LYN	v-yes-1 Yamaguchi sarcoma viral related oncogene homolog	1.50838	up	0.00179662	0.0255462	7.26374	6.75331	8.13353	7.4141	8.53005	5.8051	6.13391	5.1935	6.77363	6.6467
3147286	RRM2B	ribonucleotide reductase M2 B (TP53 inducible)	1.58612	up	0.00186784	0.026021	6.0948	6.28561	7.05571	6.64235	6.13904	5.15091	5.20439	3.17061	5.47397	5.28703
3933536	TFF3	trefoil factor 3 (intestinal)	2.06902	up	0.00189275	0.0261353	6.77929	9.21991	7.45867	8.52322	5.98195	6.2441	5.81931	5.63914	5.30201	4.61335
2358993	TUFT1	tuftelin 1	1.09431	up	0.00189168	0.0261353	6.7306	6.35163	6.87186	6.14186	6.79082	5.66075	5.55264	4.65202	5.69596	5.85386
3127703	TNFRSF10B	tumor necrosis factor receptor superfamily, member 10b	1.08127	up	0.00193578	0.0263241	6.95593	5.70515	6.09811	6.60626	6.3337	5.57644	5.22927	4.95632	5.54229	4.98851
2900974	HLA-F	major histocompatibility complex, class I, F	1.53515	up	0.00216102	0.0275268	7.95203	6.10947	7.94612	7.13902	6.97948	4.71632	6.47218	5.91684	5.94911	5.39591
3549757	SERPINA3	serpin peptidase inhibitor, clade A (alpha-1 antiproteinase, antitrypsin), member 3	1.88478	up	0.00218284	0.0275891	7.97698	9.15852	6.94368	6.88413	6.12375	5.45491	5.8311	4.61651	6.23447	5.52617
2948926	HLA-B	major histocompatibility complex, class I, B	1.62567	up	0.00230383	0.0282579	12.0235	11.1863	12.1177	11.6682	11.0447	8.54812	10.9497	9.36081	10.4833	10.5701
3405440	CDKN1B	cyclin-dependent kinase inhibitor 1B (p27, Kip1)	1.32127	up	0.00250334	0.0291128	6.49217	6.49217	6.56838	6.82094	5.395	4.22073	5.76632	4.62687	4.99041	5.558
3851072	ACP5	acid phosphatase 5, tartrate resistant	1.32058	up	0.00283914	0.0306185	7.15363	7.02698	7.50633	7.59662	6.93042	4.79667	6.50664	5.37588	6.75369	6.17822
3190939	PPP2R4	protein phosphatase 2A activator, regulatory subunit 4	1.4862	up	0.00323291	0.0326765	8.12041	8.02104	8.33319	8.14812	7.37778	6.18121	6.81756	4.96926	7.16663	7.43489
2904877	MAPK14	mitogen-activated protein kinase 14	1.20396	up	0.00330665	0.0330034	6.72293	6.24277	6.91148	6.50527	6.77348	4.6701	5.81254	4.59459	5.94484	6.11404
3009399	HSPB1	heat shock 27kDa protein 1	1.5396	up	0.00342635	0.0334594	10.3062	9.26458	9.73805	9.86905	8.47291	8.07425	7.61618	6.88459	9.25176	8.12599
2377094	PFKFB2	6-phosphofructo-2-kinase/fructose-2,6-biphosphatase 2	1.16507	up	0.00346914	0.0336236	6.67084	6.68877	7.39217	6.7229	7.684	5.43669	6.36579	5.10166	6.02069	6.4085
3421300	MDM2	Mdm2 p53 binding protein homolog (mouse)	1.22063	up	0.00351134	0.0337623	7.08964	7.30396	7.06099	8.12902	8.06682	5.9007	6.94331	5.46201	6.54354	6.69772
2886595	LCP2	lymphocyte cytosolic protein 2 (SH2 domain containing leukocyte protein of 76kDa)	1.12207	up	0.00353749	0.0338766	6.85577	6.2783	8.06168	7.23037	6.77689	5.67435	6.0085	5.65551	6.16776	6.08655
2345196	HS2ST1	heparan sulfate 2-O-sulfotransferase 1	1.1867	up	0.00354716	0.0339021	7.31419	6.44837	6.44837	6.56386	7.43075	5.30523	6.05826	4.76268	6.00742	6.13848
2598261	FN1	fibronectin 1	2.23701	up	0.00355009	0.0339154	9.65305	8.37361	9.48597	9.47753	7.47801	5.71234	6.92864	4.77164	8.55585	7.31466
2712632	TFRC	transferrin receptor (p90, CD71)	1.79124	up	0.00365779	0.0344105	7.62439	6.33119	8.05207	7.57738	8.8296	4.47906	6.73076	5.18249	6.45154	6.61458
3200648	ADFP	perilipin 2	1.33611	up	0.00399867	0.0358667	7.80477	6.71955	8.0445	8.78115	7.38658	6.25488	6.76448	5.52991	6.95155	6.55519
2719617	BST1	bone marrow stromal cell antigen 1	1.03816	up	0.0042239	0.0368061	6.01897	6.11912	6.74723	6.96244	6.75539	6.16393	5.05513	5.07224	5.80122	5.31984
2638789	CD86	CD86 molecule	1.46734	up	0.00436131	0.0373677	5.33507	4.20076	5.78533	6.24414	5.63648	4.93471	3.66841	2.89625	4.46117	3.90455
2421883	GBP1	guanylate binding protein 1, interferon-inducible	1.54092	up	0.00477942	0.0390641	6.22037	5.75127	6.59397	6.07418	7.11477	4.03123	5.39025	3.33963	5.68558	5.60326
3058944	HGF	hepatocyte growth factor (hepapoietin A; scatter factor)	1.86764	up	0.00507937	0.040198	3.88738	5.83911	4.84182	6.50627	6.39468	4.33555	3.82736	2.21974	4.73051	3.0179
3346584	BIRC2	baculoviral IAP repeat containing 2	1.29088	up	0.0051918	0.040797	7.04644	7.42442	6.63391	7.14699	7.4294	4.79513	6.87727	5.0203	6.24097	6.29309
3215570	FBP1	fructose-1,6-bisphosphatase 1	1.40676	up	0.00565852	0.0421917	8.19513	8.81033	7.82917	8.11322	7.80889	5.45514	7.23831	5.86855	7.50361	7.65733
2416522	JAK1	Janus kinase 1	1.37602	up	0.00629131	0.0445697	9.06006	8.55445	8.55703	8.68931	8.77721	6.15792	7.8308	6.25507	8.30724	8.20692
3236958	VIM	vimentin	1.32302	up	0.00659125	0.0455367	8.30689	8.21884	8.80101	9.55241	7.25227	6.69858	7.76995	6.3272	7.59788	7.12272
2875348	IRF1	interferon regulatory factor 1	1.15457	up	0.00666697	0.0458011	7.914	6.73669	7.87305	7.3115	8.14631	6.21206	6.33241	5.60769	7.35015	6.70643
2434438	MCL1	myeloid cell leukemia sequence 1 (BCL2-related)	1.54616	up	0.00698307	0.0467897	9.10248	8.73972	9.34615	9.52862	9.63008	6.11745	8.37384	6.74182	8.99109	8.39205
3687494	MAPK3	mitogen-activated protein kinase 3	1.43175	up	0.00730801	0.0480626	8.27994	8.09733	8.7047	8.87562	8.08931	5.79939	7.04654	5.89211	8.08429	8.06579
3917851	SOD1	superoxide dismutase 1, soluble	1.95083	up	0.0073942	0.0484386	9.08624	9.21978	9.35279	9.81505	9.59753	5.66606	8.80248	5.63352	8.35187	8.86331
3000503	IGFBP1	insulin-like growth factor binding protein 1	-1.03577	down	0.0039798	0.0358134	4.54754	3.96752	4.4797	4.4797	4.74617	6.45814	5.06164	5.26604	5.40998	5.2037
3022709	LEP	leptin	-1.06434	down	0.00524954	0.0409046	3.40058	2.60157	3.37439	3.32746	3.21002	5.21157	4.20527	3.45201	4.08988	4.27698
3168066	CA9	carbonic anhydrase IX	-1.56157	down	0.00626386	0.044471	6.23795	5.89978	6.9792	5.97123	5.52781	6.79023	8.62783	6.33103	7.67896	8.99579
