# Supplementary material for: Altered Expression of Hypoxia-Inducible Factor-1α (HIF-1α) and Its Regulatory Genes in Gastric Cancer Tissues
Source: PLoS One. 2014 Jun 13;9(6):e99835. doi: 10.1371/journal.pone.0099835 (PMC4057318; doi:10.1371/journal.pone.0099835)
Supplement: Table S4 — The 95 regulation modes formed by 82 differential genes in TF-gene regulatory network. All regulation information was derived from transcriptional regulatory element database (TRED). (XLSX) [file pone.0099835.s005.xlsx]

## Sheet: Sheet1
here shows the 95 regulation modes formed by 82 differential genes in TF-gene regulatory network
genes in the left column are Sources, genes in the right column are Targets. All the regulation information were derived from transcriptional regulatory element database
Source	Target
MAPK14	HIF-1α
HSPA4	HIF-1α
MAPK3	HIF-1α
HIF-1α	NFκB1
HIF-1α	CDKN1B
HIF-1α	ADFP
HIF-1α	ENO1
HIF-1α	ID2
HIF-1α	IGFBP1
HIF-1α	LDHA
HIF-1α	MDK
HIF-1α	NT5E
HIF-1α	PFKFB2
HIF-1α	PGK1
HIF-1α	PPT1
HIF-1α	TFF3
HIF-1α	TIMP1
HIF-1α	TUFT1
HIF-1α	HS2ST1
HIF-1α	LEP
HIF-1α	TFRC
HIF-1α	CA9
SIRT1	NFκB1
PARP1	NFκB1
TTRAP	NFκB1
GLRX	NFκB1
LCP2	NFκB1
MDM2	NFκB1
NFκB1	HIF-1α
NFκB1	MYB
NFκB1	BRCA1
NFκB1	SERPINA3
NFκB1	MAPK14
NFκB1	FBP1
NFκB1	FCGR3A
NFκB1	HLA-C
NFκB1	HLA-F
NFκB1	FAS
NFκB1	IRF1
NFκB1	LYN
NFκB1	MET
NFκB1	MMP1
NFκB1	OAS2
NFκB1	RRM2B
NFκB1	PLA2G2A
NFκB1	PLA2G4A
NFκB1	ACP5
NFκB1	PPP2R4
NFκB1	SOD1
NFκB1	BST1
NFκB1	TFF3
NFκB1	TLR2
NFκB1	TOP1
NFκB1	VIM
NFκB1	RIPK2
NFκB1	CD86
NFκB1	CD69
NFκB1	CFTR
NFκB1	COL1A1
NFκB1	COL1A2
NFκB1	CTSB
NFκB1	FN1
NFκB1	GSTP1
NFκB1	HLA-A
NFκB1	HLA-B
NFκB1	BIRC2
NFκB1	CXCL10
NFκB1	TNFRSF10B
NFκB1	CXCL1
BRCA1	STAT3
BRCA1	JAK1
BRCA1	PCNA
JAK1	STAT3
LEP	STAT3
STAT1	STAT3
IFNAR2	STAT3
STAT3	HGF
STAT3	FAS
STAT3	MCL1
STAT3	SERPINA1
STAT3	TIMP1
STAT3	TLR2
STAT3	IRF1
STAT3	MMP1
STAT3	IGF1
IFNAR2	STAT1
STAT1	CYBB
STAT1	FCGR3A
STAT1	GBP1
STAT1	HSPB1
STAT1	PSMB9
STAT1	TAP1
STAT1	CASP4
STAT1	TIMP1
STAT1	TLR2
